# Supplementary material for: A fully conjugated meso-boron-substituted porphyrinoid combining Lewis acidity with redox-switchable aromaticity
Source: Nat Commun. 2025 Feb 19;16:1775. doi: 10.1038/s41467-025-56892-w (PMC11840099; doi:10.1038/s41467-025-56892-w)
Supplement: Supplementary file 3 — Source Data [file 41467_2025_56892_MOESM3_ESM.xlsx]

## Sheet: Photophysics 4
4
Absorption				Emission	THF	THF	Emission	n-Hexan	n-Hexan	Emission	DCM	DCM	Calculation - Absorption			Excitation	at	wavelength
																	485 nm	510 nm	550 nm
wavelength [nm]	absorbance	ε [104 lmol-1cm-1]	normalized absorbance	wavelength [nm]	emission	normalized emission	wavelength [nm]	emission	normalized emission	wavelength [nm]	emission	normalized emission	wavelength [nm]	intensity	normalized	wavelength [nm]	intensity	intensity	intensity
190	0.05043	7913.38	0.12294	340	-6.60562	-0.000192711	322	24642.6	0.19452	400	16121.4	0.06028	379.9	1.07386e-09	3.57477e-09	250	7486.93	8573.88	5104.83
191	0.05696	8936.98	0.13884	341	0	0	323	26098.1	0.206	401	15914.2	0.0595	346.4	7.67811e-08	2.55596e-07	251	7535.63	8837.11	5529.58
192	0.08051	12632.6	0.19625	342	0	0	324	29237.2	0.23078	402	15799.8	0.05907	340.7	0.03667	0.12207	252	7746.78	8777.77	5782.03
193	0.10038	15750.4	0.24469	343	0	0	325	33793.6	0.26675	403	15902.5	0.05946	340.7	0.04557	0.1517	253	8006.98	8817.41	7115.09
194	0.13609	21353.4	0.33173	344	0	0	326	33500.7	0.26444	404	16239.5	0.06072	337.9	0.000110456	0.000367696	254	7784.22	9516.69	6864.79
195	0.1411	22139.5	0.34394	345	0	0	327	35500.1	0.28022	405	15834.3	0.0592	324.2	0.000124182	0.000413389	255	8452.58	9724.01	6463.5
196	0.13369	20976.8	0.32588	346	5.79214	0.000168979	328	37534.1	0.29628	406	16004.9	0.05984	322.5	0.3004	1	256	8664.26	9632.67	6806.09
197	0.20562	32262.6	0.50121	347	28.2421	0.000823928	329	39571	0.31235	407	15968.9	0.05971	322	0.20855	0.69424	257	8596.75	10973.4	7195.74
198	0.24247	38045.1	0.59104	348	-5.52436	-0.000161166	330	37525.3	0.29621	408	15825.3	0.05917	318.7	0.00366	0.01218	258	8985.11	10763.2	7216.8
199	0.28248	44322.1	0.68856	349	0	0	331	42500.2	0.33548	409	16006.1	0.05985	318.6	1.73697e-06	5.78219e-06	259	9349.61	11333.1	7566.05
200	0.31553	49507.8	0.76912	350	0	0	332	39442.7	0.31134	410	16175.9	0.06048	315.6	0.21639	0.72034	260	9292.86	11450.7	7268.56
201	0.32728	51351.6	0.79776	351	0	0	333	39842.7	0.3145	411	15892.1	0.05942	314.6	0.29464	0.98083	261	9727.51	11226.4	7580.25
202	0.71394	112019	1.74025	352	0	0	334	39987.8	0.31564	412	16158	0.06041	304.1	0.04864	0.16192	262	9160.92	12091.5	7891.75
203	1.17769	184784	2.87066	353	0	0	335	38974.5	0.30765	413	16537.5	0.06183	303.7	0.05198	0.17304	263	9820.7	11880.5	7533.51
204	0.8495	133290	2.0707	354	-4.99943	-0.000145852	336	37448	0.2956	414	16240.5	0.06072	293.1	0.00602	0.02004	264	9286.3	11747.6	8061.06
205	0.49193	77185	1.19909	355	4.90093	0.000142978	337	34294	0.2707	415	16783.8	0.06275	280.9	0.00373	0.01242	265	10112.6	11721.7	8177.51
206	0.5294	83065.2	1.29044	356	0	0	338	35991.7	0.2841	416	16864.3	0.06305	279.7	0.00342	0.01138	266	10146.3	12110.8	8144.22
207	0.7288	114351	1.77647	357	9.47951	0.000276553	339	33550.4	0.26483	417	17011.1	0.0636	279.4	7.51703e-09	2.50234e-08	267	9633.87	12166.1	7928.61
208	0.8778	137730	2.13967	358	4.68297	0.00013662	340	35113.6	0.27717	418	17115.8	0.06399	270.3	0.08757	0.29151	268	9817.32	12477.3	7976.29
209	0.8485	133133	2.06826	359	-4.64376	-0.000135476	341	29568.1	0.2334	419	16788.3	0.06277	269.8	0.10867	0.36175	269	9213.52	11479.2	8005.28
210	0.76138	119463	1.85589	360	4.60758	0.00013442	342	28838.7	0.22764	420	16779.4	0.06274	264	0.00112	0.00373	270	9529.69	12134.3	7797.67
211	0.6822	107040	1.6629	361	0	0	343	30415.9	0.24009	421	16616.4	0.06213	263.5	0.00446	0.01485	271	9193.88	11935.2	7950.19
212	0.62776	98498.1	1.53019	362	-4.4936	-0.000131095	344	28868.7	0.22787	422	17075.2	0.06384	262	3.91959e-08	1.30479e-07	272	9261.3	11644	7844.34
213	0.58727	92145.5	1.4315	363	-4.42071	-0.000128969	345	26767.9	0.21129	423	17148.6	0.06412	259.7	0.01627	0.05416	273	9254.58	11596.8	7848.8
214	0.55318	86795.7	1.34839	364	-4.35707	-0.000127112	346	25993.7	0.20518	424	17204.5	0.06433	259	0.01535	0.0511	274	9074.04	11657.4	7475.95
215	0.52214	81925.5	1.27273	365	4.30828	0.000125689	347	24030.3	0.18968	425	17121.1	0.06401	258.1	0.000371132	0.00124	275	8715.39	11821.8	7972.26
216	0.50186	78743.2	1.2233	366	-4.26372	-0.000124389	348	23113.2	0.18244	426	17399.1	0.06505	256.1	1.07386e-09	3.57477e-09	276	8928.67	11462.5	7260.31
217	0.48229	75672.8	1.1756	367	-4.21388	-0.000122935	349	22699.6	0.17918	427	17363.7	0.06492	255.2	2.68465e-09	8.93692e-09	277	9176.09	11127	7448.59
218	0.46667	73222.9	1.13754	368	0	0	350	22255.4	0.17567	428	17796.5	0.06654	252.4	3.22158e-09	1.07243e-08	278	8882.64	11201	7502.36
219	0.44928	70494.4	1.09515	369	0	0	351	21410.2	0.169	429	17697.3	0.06617	250.6	2.01886e-07	6.72057e-07	279	9164.14	11471	7595.28
220	0.43314	67961.3	1.0558	370	-4.06644	-0.000118633	352	20924.5	0.16517	430	17829	0.06666	249.1	0.02018	0.06718	280	8801.63	11173.8	7563.58
221	0.41443	65025.5	1.01019	371	-4.02045	-0.000117292	353	20131.9	0.15891	431	17837.5	0.06669	248.9	2.47686e-06	8.24521e-06	281	8930	11528.5	7703.47
222	0.39529	62022.1	0.96353	372	-3.97536	-0.000115976	354	19463.8	0.15364	432	18175.6	0.06796	248.7	4.08067e-08	1.35841e-07	282	8945.01	11390.6	7513.47
223	0.37419	58711.7	0.9121	373	-3.93708	-0.000114859	355	17008.2	0.13425	433	18340.4	0.06857	248.3	0.01739	0.05789	283	8700.04	11182.7	7618.16
224	0.35194	55220.6	0.85787	374	0	0	356	16878.6	0.13323	434	18604.9	0.06956	248	0.00146	0.00486	284	8860.84	11502.5	7842.01
225	0.32762	51405.5	0.7986	375	-3.86013	-0.000112614	357	16595	0.13099	435	19062.7	0.07127	247.9	3.4588e-05	0.00011514	285	8574.91	11488.2	7642.5
226	0.29678	46565.6	0.72341	376	3.81222	0.000111217	358	16251.8	0.12828	436	18716.8	0.06998	247.8	0.00685	0.0228	286	8832.33	11453.1	7494.2
227	0.26477	41543.3	0.64539	377	0	0	359	16483.9	0.13012	437	19324.1	0.07225	246.6	0.00565	0.01881	287	8744.6	11850.9	7884.84
228	0.23296	36552.7	0.56785	378	0	0	360	14732.1	0.11629	438	20063.4	0.07502	245.5	0.12713	0.4232	288	9051.54	12353.1	7725.94
229	0.20603	32326.6	0.5022	379	7.31062	0.000213278	361	15319.6	0.12093	439	20137.9	0.07529	244.6	0.15108	0.50293	289	9037.17	12295.9	8130.19
230	0.18443	28937.6	0.44955	380	0	0	362	13952	0.11013	440	20543.3	0.07681				290	9365.47	12874.8	8429.64
231	0.16484	25863.4	0.40179	381	-3.58505	-0.000104589	363	13492.1	0.1065	441	21625.4	0.08086				291	9358.51	13203.1	8269.41
232	0.14946	23450.5	0.36431	382	-3.55819	-0.000103806	364	13508.9	0.10663	442	22645.5	0.08467				292	9220.3	12465	8237.08
233	0.1351	21197.5	0.32931	383	0	0	365	13699.2	0.10813	443	22325.1	0.08347				293	9777.09	12966.6	8457.77
234	0.12219	19172.8	0.29785	384	0	0	366	12205.5	0.09634	444	22960.7	0.08585				294	9911.29	13386.4	8576.93
235	0.11399	17884.9	0.27785	385	20.7861	0.00060641	367	12898	0.10181	445	23832.7	0.08911				295	9837.71	13582.8	8769.08
236	0.10745	16859.4	0.26191	386	79.1167	0.00231	368	11563.2	0.09127	446	24843.8	0.09289				296	10312.1	13477.4	8540.77
237	0.10351	16240.5	0.2523	387	126.148	0.00368	369	11679.8	0.09219	447	26334.5	0.09846				297	10233	13959.2	8910.42
238	0.10192	15991	0.24842	388	145.034	0.00423	370	10817	0.08538	448	26989.9	0.10091				298	10248.8	13804.5	9038.06
239	0.10167	15953.2	0.24784	389	313.561	0.00915	371	11456	0.09043	449	27777.2	0.10386				299	10065.5	13993.3	9182.14
240	0.10211	16021.8	0.2489	390	650.099	0.01897	372	10522.2	0.08306	450	29174.8	0.10908				300	10208.2	13482.6	9161.14
241	0.10327	16204.1	0.25173	391	777.053	0.02267	373	10403.5	0.08212	451	30413.9	0.11371				301	10428.2	14122	9298.32
242	0.10449	16394.6	0.25469	392	1227.46	0.03581	374	10086.7	0.07962	452	31772.9	0.1188				302	10307.3	14315	9214.06
243	0.1065	16711	0.25961	393	1849.91	0.05397	375	10149.2	0.08011	453	33227.7	0.12424				303	10661.8	14321.8	9680.99
244	0.10883	17075.9	0.26528	394	2218.83	0.06473	376	10627.6	0.08389	454	34695.3	0.12972				304	10569	14793.2	9493.63
245	0.11138	17476.6	0.2715	395	2943.7	0.08588	377	10420.3	0.08225	455	36568.1	0.13672				305	11041.6	14849.3	9665.83
246	0.11369	17838.3	0.27712	396	3410.01	0.09948	378	9765.15	0.07708	456	38323.5	0.14329				306	10763.2	15288.1	9551.13
247	0.11635	18255.1	0.2836	397	3904.48	0.11391	379	9497.97	0.07497	457	40273.5	0.15058				307	11127.7	15393	10020.4
248	0.11925	18710.2	0.29067	398	4267	0.12448	380	9597.38	0.07576	458	42767	0.1599				308	11290.7	15790.4	10101.1
249	0.12296	19293.4	0.29973	399	4645.22	0.13552	381	9268.03	0.07316	459	43389.5	0.16223				309	11355.1	15757	10194.5
250	0.12676	19888.9	0.30898	400	5069.32	0.14789	382	9590.37	0.0757	460	47109.2	0.17614				310	11527.9	16279.4	10047.4
251	0.13053	20480.2	0.31817	401	5139.69	0.14994	383	8694.63	0.06863	461	50015.3	0.187				311	11702.8	16487.9	10429.5
252	0.13431	21073.1	0.32738	402	5193.32	0.15151	384	8703.52	0.0687	462	52958.5	0.19801				312	11882.8	16551.1	10519.9
253	0.1389	21793.3	0.33856	403	5563.05	0.16229	385	9383.23	0.07407	463	55318.3	0.20683				313	11800.9	16748.8	10429.7
254	0.14383	22567.5	0.35059	404	5176.37	0.15101	386	9316.87	0.07354	464	58343.7	0.21814				314	11966.4	17121.4	10627.6
255	0.14789	23203.9	0.36048	405	5345.5	0.15595	387	8438.55	0.06661	465	62820.7	0.23488				315	12185.5	16986.1	10849.1
256	0.15261	23945.3	0.372	406	5558.99	0.16218	388	9462.25	0.07469	466	66634.7	0.24914				316	11974.1	17001.1	10737.4
257	0.15654	24561.2	0.38156	407	5618.07	0.1639	389	9387.48	0.0741	467	70821.6	0.2648				317	12267.5	17756.1	11047.4
258	0.16054	25188.8	0.39131	408	5541.56	0.16167	390	10100.7	0.07973	468	76116	0.28459				318	12247.5	17367.3	11165.7
259	0.16452	25814.2	0.40103	409	5324.51	0.15534	391	9145.03	0.07219	469	79129.3	0.29586				319	12331.2	17416.8	11169.2
260	0.16697	26198.6	0.407	410	5329.32	0.15548	392	9246.84	0.07299	470	84698	0.31668				320	12440.5	18045.4	11211.4
261	0.17137	26888.6	0.41772	411	5316.29	0.1551	393	9455.77	0.07464	471	89891.3	0.33609				321	12598.1	18052.8	11424.7
262	0.17396	27295.3	0.42404	412	5615.66	0.16383	394	9479.58	0.07483	472	94773.3	0.35435				322	12719.2	18228.5	11405.2
263	0.17585	27590.8	0.42863	413	5243.04	0.15296	395	9916.27	0.07827	473	100528	0.37587				323	12734.7	18012.3	11448.9
264	0.17831	27977.5	0.43464	414	5152.44	0.15032	396	9802.03	0.07737	474	105250	0.39352				324	12815.5	18267.6	11742.2
265	0.17998	28239.6	0.43871	415	5129.1	0.14964	397	10806.7	0.0853	475	110699	0.41389				325	12970.5	19000.2	11890.7
266	0.181	28399.8	0.4412	416	5228.8	0.15254	398	10420.6	0.08226	476	115648	0.4324				326	13257.1	19261.7	11746
267	0.18205	28564.8	0.44376	417	5289.99	0.15433	399	10008.7	0.079	477	120390	0.45013				327	13196.5	18940.5	11915.1
268	0.18225	28595.3	0.44424	418	5476.23	0.15976	400	10701	0.08447	478	125469	0.46912				328	13350.7	19336	11933.3
269	0.18144	28468.5	0.44227	419	5187.65	0.15134	401	10195.1	0.08048	479	128346	0.47988				329	13375.3	19294.8	12023.7
270	0.18082	28371.7	0.44076	420	5119.11	0.14934	402	11274.1	0.08899	480	132672	0.49605				330	13601.1	19377.1	12212.9
271	0.18055	28329.5	0.44011	421	4802.56	0.14011	403	11542.3	0.09111	481	137699	0.51484				331	13569.9	19290.3	12092.4
272	0.17971	28197.2	0.43805	422	4763.58	0.13897	404	10271.5	0.08108	482	141394	0.52866				332	13656.7	19380.5	12343.6
273	0.17908	28097.8	0.43651	423	5082.6	0.14828	405	11452.5	0.0904	483	142389	0.53238				333	13853	19989.2	12430.8
274	0.17865	28031.4	0.43548	424	4825.57	0.14078	406	11013.2	0.08693	484	147738	0.55238				334	13936.3	20190.4	12593.9
275	0.17836	27985.5	0.43476	425	4634.39	0.1352	407	10641.6	0.084	485	151722	0.56727				335	13805.9	19859.8	12639.5
276	0.17783	27901.5	0.43346	426	4624.97	0.13493	408	10983.1	0.08669	486	155987	0.58322				336	14077.6	20339.8	12575.5
277	0.17749	27849	0.43264	427	4533.91	0.13227	409	10336.2	0.08159	487	157834	0.59013				337	14048.7	20147.5	12609.5
278	0.17876	28047.6	0.43573	428	4597.24	0.13412	410	10631.3	0.08392	488	162183	0.60639				338	14029	20363.5	12656.7
279	0.18061	28337.6	0.44023	429	4692.47	0.1369	411	10242.6	0.08085	489	164568	0.6153				339	14182.9	20478.2	12823.4
280	0.18201	28557.9	0.44365	430	4480.99	0.13073	412	10864.7	0.08576	490	167172	0.62504				340	14265.4	20453.2	12845
281	0.18328	28757.9	0.44676	431	4711.88	0.13746	413	10644.1	0.08402	491	170464	0.63735				341	14150	20043.1	12862.1
282	0.1854	29089.8	0.45192	432	4776.61	0.13935	414	10251	0.08092	492	174271	0.65158				342	14272.9	20210.4	12576.8
283	0.18768	29447.1	0.45747	433	4740.45	0.1383	415	10549.6	0.08327	493	178214	0.66632				343	13885.6	20475	12783.6
284	0.18942	29720.2	0.46171	434	4790.12	0.13975	416	10611.4	0.08376	494	183643	0.68663				344	13900.4	19751.1	12522.4
285	0.19179	30093.1	0.4675	435	4490.68	0.13101	417	10533.2	0.08314	495	188644	0.70532				345	13655.7	19717.8	12283.6
286	0.195	30595.6	0.47531	436	4629.12	0.13505	418	10572.8	0.08346	496	190023	0.71048				346	13636.3	19827.3	12461.7
287	0.19737	30967.8	0.48109	437	4649.08	0.13563	419	10323	0.08148	497	197835	0.73969				347	13388.7	19472.6	12247.2
288	0.20062	31477.3	0.48901	438	4491.6	0.13104	420	10532.3	0.08314	498	205033	0.7666				348	13211.6	19189.4	11952.4
289	0.20271	31806.4	0.49412	439	4638.32	0.13532	421	10103	0.07975	499	210252	0.78611				349	12955.8	18604.3	11679.8
290	0.20625	32361.4	0.50274	440	4668.56	0.1362	422	10066.1	0.07946	500	218618	0.81739				350	12736.9	18495.2	11419.5
291	0.20932	32843.5	0.51023	441	4712.7	0.13749	423	11071.2	0.08739	501	223514	0.8357				351	12602.6	18218	11386.7
292	0.21108	33119	0.51451	442	4663.77	0.13606	424	10746.8	0.08483	502	229988	0.8599				352	12266.1	17957.3	10937.1
293	0.21435	33631.8	0.52248	443	5222.45	0.15236	425	10464.3	0.0826	503	235341	0.87992				353	12257.3	17312.6	10856.9
294	0.21633	33942.9	0.52731	444	5122.39	0.14944	426	10094.2	0.07968	504	243804	0.91156				354	11826.9	16886.8	10345.9
295	0.21682	34019.8	0.52851	445	5359.39	0.15635	427	10157.3	0.08018	505	248369	0.92863				355	11665.3	16340.9	10275.1
296	0.21889	34343.9	0.53354	446	5586.21	0.16297	428	10290.2	0.08123	506	255784	0.95635				356	11375.9	16096.5	10061.2
297	0.21888	34343.8	0.53354	447	5793.32	0.16901	429	10160.1	0.0802	507	257170	0.96154				357	11071.8	15505.7	9865.69
298	0.22078	34640.6	0.53815	448	5590.46	0.16309	430	10142.7	0.08006	508	262074	0.97987				358	10896.2	14812.6	9508.98
299	0.22142	34742.2	0.53973	449	5610.25	0.16367	431	9591.51	0.07571	509	261616	0.97816				359	10446.2	14598.9	9204.67
300	0.22469	35254.2	0.54768	450	6037.17	0.17613	432	10719.2	0.08461	510	264428	0.98867				360	10115.6	13900.2	8826.54
301	0.22684	35592.3	0.55293	451	5807.13	0.16942	433	9977.3	0.07876	511	267005	0.9983				361	9894.43	13605.3	8522.1
302	0.23073	36202	0.56241	452	6017.62	0.17556	434	10647.3	0.08404	512	267458	1				362	9567.17	13016	8331.04
303	0.23607	37039.5	0.57542	453	6039.71	0.1762	435	10838.7	0.08556	513	263788	0.98628				363	9177.82	13000	8117.96
304	0.24093	37802	0.58726	454	6609.28	0.19282	436	10791.6	0.08518	514	262403	0.9811				364	9209.22	12422.5	7609.9
305	0.24637	38655.9	0.60053	455	6185.52	0.18045	437	10700.8	0.08447	515	260482	0.97392				365	8867.66	12199.8	7656.81
306	0.25201	39540.5	0.61427	456	6419.07	0.18727	438	10787.5	0.08515	516	256611	0.95944				366	8644.53	11654.7	7231.23
307	0.25966	40742.2	0.63294	457	6769.93	0.1975	439	10848.1	0.08563	517	251466	0.94021				367	8254.64	11329.3	7068.44
308	0.26795	42043	0.65315	458	6889.88	0.201	440	10993.6	0.08678	518	243720	0.91125				368	7985.37	10895.7	6839.95
309	0.27496	43143	0.67024	459	7510.66	0.21911	441	12177.7	0.09612	519	238953	0.89342				369	7743.67	10532.2	6606.91
310	0.28311	44420.7	0.69009	460	7214.21	0.21047	442	11742.7	0.09269	520	233558	0.87325				370	7547	10094.5	6342.81
311	0.29025	45540.9	0.70749	461	7560.01	0.22055	443	12129.5	0.09574	521	227178	0.8494				371	7322.9	9751.43	6173.42
312	0.29766	46704.2	0.72556	462	7901.91	0.23053	444	13111.8	0.1035	522	220332	0.8238				372	7193.37	9159.01	5960.12
313	0.30513	47875.8	0.74376	463	8129.73	0.23717	445	13132.8	0.10366	523	212023	0.79273				373	6918.73	9150.58	5775.45
314	0.3114	48860	0.75905	464	8338.11	0.24325	446	13887.4	0.10962	524	205249	0.76741				374	6901.81	8649.61	5521.91
315	0.31826	49935.7	0.77576	465	9025.27	0.2633	447	14027.9	0.11073	525	197847	0.73973				375	6569.18	8189.07	5272.66
316	0.3231	50695.1	0.78756	466	9312.42	0.27168	448	14392.8	0.11361	526	189997	0.71038				376	6269.76	8038.39	5173.88
317	0.32859	51556.4	0.80094	467	9601.54	0.28011	449	14844.7	0.11718	527	184575	0.69011				377	6043.53	7536.98	4976.74
318	0.33566	52665.9	0.81818	468	9833.95	0.28689	450	17179.6	0.13561	528	179117	0.6697				378	5858.67	7537.14	4814.3
319	0.34037	53404.8	0.82966	469	10526.9	0.30711	451	15731.8	0.12418	529	173783	0.64976				379	5538.95	7180.44	4627.96
320	0.34523	54167.5	0.84151	470	10777.8	0.31443	452	16809.7	0.13269	530	169050	0.63206				380	5401.17	6812.31	4432.97
321	0.34933	54811.9	0.85152	471	11744.4	0.34263	453	17062.4	0.13468	531	162680	0.60825				381	5343.69	6605.93	4311.78
322	0.3544	55607.3	0.86387	472	12028.3	0.35091	454	18700.8	0.14761	532	159346	0.59578				382	5280.66	6351.28	4187
323	0.35853	56254.9	0.87393	473	12686.7	0.37012	455	19512	0.15402	533	154575	0.57794				383	5041.22	6196	3946.9
324	0.36311	56973.3	0.88509	474	13103.1	0.38227	456	20147.5	0.15903	534	149206	0.55787				384	4820.23	6100.88	3827.64
325	0.36646	57499	0.89326	475	14141.2	0.41255	457	22051.8	0.17407	535	146487	0.5477				385	4573	5930.86	3725.11
326	0.36815	57763.4	0.89737	476	14340.9	0.41838	458	22714.6	0.1793	536	142917	0.53435				386	4435.03	5419.01	3621.29
327	0.37245	58439	0.90786	477	14940.2	0.43586	459	21804.3	0.17211	537	140402	0.52495				387	4481.99	5569.28	3600.54
328	0.37498	58836.5	0.91404	478	15119.1	0.44108	460	24506.5	0.19344	538	138832	0.51908				388	4238.54	5206.71	3484.22
329	0.37673	59109.6	0.91828	479	16158.5	0.4714	461	25919.5	0.2046	539	134483	0.50282				389	4077.59	4950.53	3266.94
330	0.37949	59544	0.92503	480	16189.7	0.47231	462	27221.2	0.21487	540	134539	0.50303				390	4025.17	4794.93	3077.25
331	0.38196	59930.2	0.93103	481	16852.2	0.49164	463	28398.1	0.22416	541	131306	0.49094				391	3896.4	4803.32	3129.78
332	0.38437	60309.5	0.93692	482	17018.4	0.49649	464	30050	0.2372	542	130103	0.48644				392	3674.37	4697.72	3076.74
333	0.38861	60973.8	0.94724	483	17741.1	0.51757	465	32090.3	0.25331	543	127660	0.47731				393	3547.5	4310.78	2892.13
334	0.39148	61425	0.95425	484	18224.4	0.53167	466	33912.1	0.26769	544	126124	0.47157				394	3544.64	4325.58	2617.96
335	0.39653	62216.3	0.96655	485	19060.9	0.55608	467	36215.8	0.28587	545	124254	0.46457				395	3361.92	4139.33	2542.01
336	0.39981	62732.3	0.97456	486	19125.2	0.55795	468	37473.3	0.2958	546	122412	0.45769				396	3284.78	3954.42	2558.54
337	0.40316	63257.3	0.98272	487	19330.3	0.56394	469	38742.6	0.30581	547	120048	0.44885				397	3055.27	3712.98	2456.06
338	0.40548	63621.3	0.98837	488	20027	0.58426	470	42136.9	0.33261	548	119969	0.44855				398	3019.57	3390.97	2293.32
339	0.40764	63960.9	0.99365	489	20541.5	0.59927	471	45306.5	0.35763	549	117646	0.43987				399	2991.92	3472.31	2206.51
340	0.41025	64369.7	1	490	20446.6	0.5965	472	47237.9	0.37287	550	116457	0.43542				400	2801.5	3270.94	2176.26
341	0.40834	64070	0.99534	491	21359.4	0.62313	473	46975.6	0.3708	551	114056	0.42644				401	2723.65	3243.37	2176.55
342	0.40608	63715.3	0.98983	492	21885.1	0.63847	474	50398.5	0.39782	552	111689	0.4176				402	2682.44	3072.57	2073.51
343	0.40578	63668.9	0.98911	493	22565.5	0.65832	475	52384.3	0.4135	553	108737	0.40656				403	2519.42	2958.91	2040.13
344	0.40179	63043.1	0.97939	494	22822.9	0.66583	476	54957.9	0.43381	554	107448	0.40174				404	2496.86	2851.17	1929.1
345	0.39756	62378.6	0.96907	495	23343.2	0.68101	477	57901.9	0.45705	555	104194	0.38957				405	2455.79	2834.93	1911.46
346	0.39252	61588	0.95679	496	23976.9	0.6995	478	58329.2	0.46042	556	102306	0.38251				406	2252.76	2684.13	1886.04
347	0.38443	60318.4	0.93706	497	24920.2	0.72701	479	59115.8	0.46663	557	100213	0.37469				407	2267.66	2688	1814.29
348	0.37763	59251.6	0.92049	498	25426.9	0.7418	480	61084.3	0.48217	558	95098.9	0.35557				408	2194.87	2523.77	1812.84
349	0.36686	57561.8	0.89424	499	25825.1	0.75341	481	62236.2	0.49126	559	92973.1	0.34762				409	2123.95	2473.58	1720.55
350	0.35976	56447.8	0.87693	500	26919.3	0.78534	482	62594.4	0.49409	560	90090.9	0.33684				410	2082.82	2513.74	1625.44
351	0.34952	54841.4	0.85198	501	28224.3	0.82341	483	66542.5	0.52525	561	88132.2	0.32952				411	2037.2	2418.01	1624.61
352	0.33923	53226	0.82688	502	28440.6	0.82972	484	67565.5	0.53333	562	83913.9	0.31375				412	1892.29	2400.4	1580.02
353	0.32782	51436.6	0.79908	503	29315.5	0.85524	485	68966.8	0.54439	563	80864.5	0.30234				413	1830.05	2308.88	1541.49
354	0.31816	49920.5	0.77553	504	30190.7	0.88078	486	72597.5	0.57305	564	77778.1	0.29081				414	1782.96	2127.86	1507.95
355	0.30731	48218.5	0.74909	505	30496.7	0.8897	487	72071.5	0.5689	565	75469.8	0.28217				415	1751.41	2078.36	1450.12
356	0.29632	46493.2	0.72228	506	31236.9	0.9113	488	75625.7	0.59695	566	72793.3	0.27217				416	1690.57	1995.83	1374.62
357	0.28433	44613.1	0.69308	507	31502	0.91903	489	78542.8	0.61998	567	70599.4	0.26396				417	1685.31	1893.07	1382.92
358	0.27312	42854.2	0.66575	508	32570.2	0.95019	490	76692.6	0.60537	568	68416.8	0.2558				418	1791.92	1930.65	1339.59
359	0.26419	41452.5	0.64398	509	32468.5	0.94723	491	78922.2	0.62297	569	65209.2	0.24381				419	1704.08	1807.2	1246.82
360	0.25081	39353.2	0.61136	510	32777.7	0.95625	492	84931.4	0.67041	570	63175.8	0.23621				420	1837.17	1669.66	1180.09
361	0.24057	37746.4	0.5864	511	33918.1	0.98952	493	87837	0.69334	571	60448	0.22601				421	1760.4	1615.43	1083.46
362	0.23119	36274.4	0.56353	512	34277.4	1	494	91338.1	0.72098	572	58058.3	0.21707				422	1792.4	1483.41	1047.32
363	0.22084	34650.6	0.53831	513	33877.5	0.98833	495	93365.3	0.73698	573	56742	0.21215				423	1682.94	1448.4	1015.65
364	0.21236	33320.1	0.51764	514	33422.1	0.97505	496	96462.4	0.76143	574	54415.1	0.20345				424	1501.81	1388.23	985.686
365	0.20348	31927.1	0.496	515	33382.4	0.97389	497	99301.1	0.78383	575	52334.9	0.19568				425	1406.77	1344.78	932.601
366	0.19409	30453.5	0.4731	516	33311.8	0.97183	498	104227	0.82272	576	51814.8	0.19373				426	1250.11	1195.78	903.423
367	0.18545	29097.3	0.45203	517	33268.2	0.97056	499	106811	0.84312	577	48059.3	0.17969				427	1150.68	1141.31	821.792
368	0.17828	27973.4	0.43457	518	32675.8	0.95327	500	112638	0.8891	578	46800.2	0.17498				428	937.277	1010.41	847.635
369	0.1691	26533	0.4122	519	31470.7	0.91812	501	114796	0.90615	579	45213.6	0.16905				429	838.399	945.751	824.333
370	0.16244	25486.8	0.39594	520	31592.8	0.92168	502	117712	0.92916	580	44873	0.16778				430	809.888	1038.07	726.588
371	0.15535	24375.2	0.37868	521	30785.9	0.89814	503	116214	0.91734	581	42476.8	0.15882				431	710.158	922.754	732.424
372	0.14767	23170.3	0.35996	522	29680.4	0.86589	504	117994	0.93139	582	42315.1	0.15821				432	706.493	804.243	629.196
373	0.1414	22186.4	0.34467	523	28723.3	0.83797	505	121999	0.963	583	40979.9	0.15322				433	684.393	769.931	704.451
374	0.13672	21451.2	0.33325	524	28349.8	0.82707	506	123761	0.97691	584	39345.9	0.14711				434	613.961	725.082	627.849
375	0.13049	20474.9	0.31808	525	27234.8	0.79454	507	124447	0.98232	585	38536.1	0.14408				435	616.911	762.176	575.296
376	0.12481	19582.6	0.30422	526	25713.3	0.75015	508	122328	0.9656	586	38219.3	0.1429				436	548.844	680.575	600.255
377	0.11933	18723.4	0.29087	527	25244.5	0.73648	509	126687	1	587	37882.4	0.14164				437	522.189	680.937	561.888
378	0.11351	17809.4	0.27667	528	25065.7	0.73126	510	122643	0.96808	588	36122.1	0.13506				438	492.091	678.559	545.321
379	0.10847	17019.6	0.2644	529	23801.9	0.69439	511	120762	0.95324	589	34430.1	0.12873				439	467.637	696.151	530.018
380	0.10338	16220.5	0.25199	530	23630.5	0.68939	512	118193	0.93296	590	33540.4	0.1254				440	463.023	795.49	484.325
381	0.09859	15468.5	0.24031	531	22903.7	0.66819	513	114594	0.90455	591	33141.6	0.12391				441	426.728	799.214	440.234
382	0.09448	14823.7	0.23029	532	22353.9	0.65215	514	112295	0.8864	592	32625	0.12198				442	418.056	865.769	426.717
383	0.08938	14023.9	0.21787	533	20947	0.6111	515	107284	0.84685	593	32227.9	0.1205				443	385.172	747.969	400.45
384	0.08546	13409	0.20831	534	20851.1	0.6083	516	105552	0.83317	594	31010.5	0.11595				444	337.394	674.128	427.924
385	0.08068	12659.3	0.19666	535	20414.2	0.59556	517	101079	0.79787	595	30703.5	0.1148				445	303.527	574.041	425.558
386	0.07702	12084.1	0.18773	536	19546.6	0.57025	518	95733.2	0.75567	596	30098.3	0.11253				446	312.378	531.53	380.412
387	0.07384	11586.2	0.17999	537	19813.7	0.57804	519	91893.1	0.72536	597	28788.6	0.10764				447	294.713	411.182	387.778
388	0.07037	11041.2	0.17153	538	19182.8	0.55963	520	89233.8	0.70437	598	27656.4	0.1034				448	287.384	333.333	343.434
389	0.06655	10441.3	0.16221	539	18920.4	0.55198	521	85008.1	0.67101	599	26845.2	0.10037				449	304.346	326.194	344.903
390	0.06537	10256.4	0.15934	540	18391.8	0.53656	522	80029	0.63171	600	26673	0.09973				450	301.095	293.476	327.495
391	0.06222	9761.87	0.15165	541	18006	0.5253	523	77074.5	0.60839	601	25864.2	0.0967				451	278.684	291.811	372.942
392	0.05894	9247.27	0.14366	542	17643.4	0.51472	524	73917.3	0.58347	602	25361.4	0.09482				452	326.338	259.428	306.563
393	0.05686	8922.1	0.13861	543	18035.4	0.52616	525	74090.9	0.58484	603	24407.4	0.09126				453	322.17	249.473	290.527
394	0.05287	8295.31	0.12887	544	17132.8	0.49983	526	68993.3	0.5446	604	23286.7	0.08707				454	280.724	259.53	296.927
395	0.05026	7886.39	0.12252	545	17338.2	0.50582	527	67572.1	0.53338	605	23408.5	0.08752				455	257.276	241.661	277.886
396	0.04809	7545.84	0.11723	546	16975.7	0.49524	528	65671.6	0.51838	606	22229.9	0.08312				456	239.582	210.253	284.85
397	0.0461	7232.69	0.11236	547	17098.3	0.49882	529	63986.6	0.50508	607	21254.9	0.07947				457	248.321	242.911	239.483
398	0.04387	6883.69	0.10694	548	16323.1	0.47621	530	62752.1	0.49533	608	21509.1	0.08042				458	225.671	228.103	254.429
399	0.04211	6607.54	0.10265	549	15668.5	0.45711	531	62644.7	0.49449	609	20174.4	0.07543				459	199.487	195.844	276.729
400	0.04023	6311.85	0.09806	550	15942.3	0.4651	532	57835.5	0.45652	610	19777.5	0.07395				460	190.716	201.573	265.584
401	0.03992	6263.6	0.09731	551	16183	0.47212	533	57975	0.45763	611	19177	0.0717						196.719	251.897
402	0.03759	5898.27	0.09163	552	15776.1	0.46025	534	56734.3	0.44783	612	18025.5	0.0674						181.783	253.165
403	0.03619	5677.74	0.08821	553	15973.7	0.46601	535	55796.2	0.44043	613	18141.2	0.06783						162.629	226.776
404	0.03424	5373.13	0.08347	554	15039.3	0.43875	536	55274	0.43631	614	16675.7	0.06235						154.742	266.339
405	0.03251	5100.97	0.07924	555	14759.5	0.43059	537	56555.6	0.44642	615	16686.2	0.06239						149.386	288.273
406	0.03209	5035.2	0.07822	556	14351.6	0.41869	538	55287	0.43641	616	15950.8	0.05964						139.961	337.484
407	0.03109	4878.42	0.07579	557	14048.3	0.40984	539	55902.5	0.44127	617	15690.1	0.05866						142.077	347.199
408	0.03007	4717.63	0.07329	558	14000.1	0.40843	540	55250.8	0.43612	618	15665.8	0.05857						147.788	371.711
409	0.0293	4597.58	0.07142	559	13146.9	0.38355	541	51168.3	0.4039	619	14871.4	0.0556						142.723	434.278
410	0.02937	4607.96	0.07159	560	13067.6	0.38123	542	52750.9	0.41639	620	13924.7	0.05206						154.626	477.694
411	0.02843	4460.69	0.0693	561	12372.3	0.36095	543	52471.3	0.41418	621	13979.1	0.05227						151.771	475.733
412	0.02731	4285.67	0.06658	562	12489.7	0.36437	544	48726.4	0.38462	622	13193.7	0.04933						138.438	411.982
413	0.0267	4189.52	0.06509	563	12018.9	0.35064	545	48408.2	0.38211	623	13052.7	0.0488						174.421	407.646
414	0.02667	4184.46	0.06501	564	11896.3	0.34706	546	49060.2	0.38726	624	12441	0.04652						172.444	373.792
415	0.02493	3911.43	0.06077	565	11157	0.32549	547	46369.6	0.36602	625	12643.8	0.04727						195.257	306.306
416	0.02351	3689.21	0.05731	566	10781.8	0.31455	548	48816	0.38533	626	12645.1	0.04728						156.658	267.997
417	0.02213	3471.5	0.05393	567	10128.8	0.2955	549	44214.5	0.34901	627	11667	0.04362						155.86	209.801
418	0.02122	3329.44	0.05172	568	9971.06	0.29089	550	45987.9	0.36301	628	11447.9	0.0428						147.28	177.496
419	0.02031	3187.16	0.04951	569	9760.03	0.28474	551	43302.4	0.34181	629	10727.5	0.04011						131.375	207.204
420	0.019	2981.19	0.04631	570	9724.19	0.28369	552	42292.4	0.33384	630	10799.1	0.04038						119.376	199.18
421	0.01745	2737.21	0.04252	571	8939.73	0.26081	553	43894.5	0.34648	631	10853.8	0.04058						133.65	189.992
422	0.01693	2657.06	0.04128	572	9424.44	0.27495	554	40529	0.31992	632	10124.3	0.03785						115.164	200.211
423	0.01578	2476.61	0.03847	573	8789.19	0.25641	555	38152.3	0.30116	633	9962.93	0.03725						118.115	169.697
424	0.01499	2352.12	0.03654	574	8168.83	0.23832	556	37035.1	0.29234	634	9685.02	0.03621						123.059	167.839
425	0.01357	2129.41	0.03308	575	8529.87	0.24885	557	35219.1	0.278	635	9312.21	0.03482						98.1119	149.961
426	0.01288	2021.46	0.0314	576	7896.44	0.23037	558	34204.6	0.26999	636	8916.7	0.03334						96.9526	156.598
427	0.01155	1812.74	0.02816	577	7754.27	0.22622	559	33241.3	0.26239	637	8859.74	0.03313						106.764	182.986
428	0.01024	1606.33	0.02495	578	7480.12	0.21822	560	31317	0.2472	638	8308.73	0.03107						128.24	161.784
429	0.00967	1517.08	0.02357	579	7848.78	0.22898	561	29612.3	0.23374	639	8035.1	0.03004						167.452	164.475
430	0.00884	1386.85	0.02155	580	7299.07	0.21294	562	27480.9	0.21692	640	8781.86	0.03283						223.662	167.041
431	0.00909	1425.6	0.02215	581	7090.32	0.20685	563	27859	0.21991	641	7487.72	0.028
432	0.00796	1248.68	0.0194	582	6706.51	0.19565	564	24656.5	0.19463	642	7275.72	0.0272
433	0.00675	1059.36	0.01646	583	6218.37	0.18141	565	23419.7	0.18486	643	7613.9	0.02847
434	0.00695	1091.19	0.01695	584	6566.52	0.19157	566	23083	0.18221	644	6398.88	0.02392
435	0.00633	993.565	0.01544	585	6201.63	0.18092	567	22384.2	0.17669	645	6397.7	0.02392
436	0.00559	877.314	0.01363	586	5888.84	0.1718	568	21829.6	0.17231	646	7154.33	0.02675
437	0.0051	800.733	0.01244	587	5783.02	0.16871	569	21060.9	0.16624	647	6913.05	0.02585
438	0.00435	683.099	0.01061	588	6137.15	0.17904	570	20566.8	0.16234	648	6748.2	0.02523
439	0.00389	610.769	0.00949	589	5336.86	0.1557	571	18760.6	0.14809	649	6420.01	0.024
440	0.00347	544.337	0.00846	590	5340.15	0.15579	572	18933.8	0.14945	650	6602.42	0.02469
441	0.00321	504.098	0.00783	591	5446.01	0.15888	573	17904.4	0.14133	651	6386.72	0.02388
442	0.00283	443.714	0.00689	592	5296.97	0.15453	574	17073.4	0.13477	652	5874.32	0.02196
443	0.00288	451.245	0.00701	593	5498.07	0.1604	575	16592.1	0.13097	653	6221.26	0.02326
444	0.00266	418.046	0.00649	594	5123.51	0.14947	576	16394.6	0.12941	654	5539.25	0.02071
445	0.00222	348.053	0.00541	595	4882.96	0.14245	577	16762	0.13231	655	6023.38	0.02252
446	0.00142	223.194	0.00347	596	4678.55	0.13649	578	14753.6	0.11646	656	5297.92	0.01981
447	0.00151	237.335	0.00369	597	4625.91	0.13496	579	13016.6	0.10275	657	5530.26	0.02068
448	0.00156	245.506	0.00381	598	4660.51	0.13596	580	14929.4	0.11784	658	5489.31	0.02052
449	0.00078518	123.198	0.00191	599	5009.8	0.14615	581	13019.6	0.10277	659	4954.92	0.01853
450	0.00096539	151.473	0.00235	600	4904.21	0.14307	582	13066	0.10314	660	5308.92	0.01985
451	0.00149	233.082	0.00362	601	4243.75	0.12381	583	14724	0.11622
452	0.00072574	113.871	0.00177	602	4479.32	0.13068	584	12192.1	0.09624
453	0.00124	194.606	0.00302	603	4333.87	0.12644	585	12378	0.09771
454	0.000563536	88.4209	0.00137	604	4402.46	0.12844	586	12858.9	0.1015
455	0.000458172	71.8888	0.00112	605	4316.77	0.12594	587	12748.1	0.10063
456	0.000924909	145.122	0.00225	606	3955.85	0.11541	588	11705.9	0.0924
457	8.83952e-05	13.8695	0.000215467	607	3897.61	0.11371	589	11682.3	0.09221
458	-7.89452e-05	-12.3868	-0.000192432	608	3694.4	0.10778	590	11322.6	0.08938
459	0.000203986	32.0062	0.000497224	609	3609.11	0.10529	591	10299.5	0.0813
460	0.000248748	39.0294	0.000606332	610	4025.38	0.11744	592	10170.2	0.08028
461	0.000195001	30.5964	0.000475323	611	3926.95	0.11456	593	10932.5	0.0863
462	0.000353048	55.3946	0.000860568	612	3549.26	0.10355	594	9453.02	0.07462
463	-8.55765e-05	-13.4273	-0.000208596	613	3617.31	0.10553	595	10191.2	0.08044
464	-0.000337147	-52.8997	-0.00082181	614	3564.8	0.104	596	9452.51	0.07461
465	0.00015598	24.4738	0.000380207	615	3666.18	0.10696	597	9057.94	0.0715
466	-0.000346985	-54.4432	-0.000845789	616	3399.27	0.09917	598	8744.47	0.06902
467	-0.000380702	-59.7336	-0.000927977	617	3550.19	0.10357	599	7477.09	0.05902
468	-0.00030421	-47.7317	-0.000741523	618	3116.21	0.09091	600	7983.39	0.06302
469	-0.000237373	-37.2446	-0.000578605	619	3056.56	0.08917	601	8907.34	0.07031
470	-0.000105601	-16.5693	-0.000257408	620	3030.66	0.08842	602	7322.75	0.0578
471	-0.00019084	-29.9435	-0.000465179	621	3045.96	0.08886	603	7647.42	0.06036
472	-0.0003998	-62.7301	-0.000974529	622	3042.09	0.08875	604	6012.76	0.04746
473	-0.000307455	-48.2408	-0.000749433	623	2639.59	0.07701	605	6553.4	0.05173
474	-0.000741886	-116.405	-0.00181	624	2758.97	0.08049	606	5436.15	0.04291
475	-0.000387975	-60.8747	-0.000945703	625	2748.36	0.08018	607	6515.57	0.05143
476	-0.000604252	-94.8093	-0.00147	626	2774.99	0.08096	608	6113.93	0.04826
477	-0.000541539	-84.9695	-0.00132	627	2491.49	0.07269	609	5365.76	0.04235
478	-0.000518746	-81.3931	-0.00126	628	2271.96	0.06628	610	6613.93	0.05221
479	-0.00039559	-62.0695	-0.000964265	629	2331.03	0.068	611	5408.86	0.04269
480	-0.000514638	-80.7486	-0.00125	630	2575.63	0.07514	612	5674.58	0.04479
481	-0.000587368	-92.1602	-0.00143	631	2199.35	0.06416	613	4642.12	0.03664
482	-0.000753191	-118.178	-0.00184	632	2393.45	0.06983	614	5896.25	0.04654
483	-0.00102	-159.656	-0.00248	633	2393.16	0.06982	615	4807.96	0.03795
484	-0.00024724	-38.7929	-0.000602657	634	2191.37	0.06393	616	4386.07	0.03462
485	-0.00142	-223.452	-0.00347	635	2187.69	0.06382	617	3954.6	0.03122
486	-0.00158	-247.86	-0.00385	636	2429.88	0.07089	618	4513.01	0.03562
487	-0.000271766	-42.641	-0.000662439	637	2332.68	0.06805	619	4337.53	0.03424
488	-0.000220418	-34.5845	-0.000537278	638	2169.56	0.06329	620	3138.31	0.02477
489	-0.000608198	-95.4285	-0.00148	639	2333.27	0.06807	621	4204.01	0.03318
490	-0.00102	-160.375	-0.00249	640	2199.95	0.06418	622	3938.2	0.03109
491	-0.00107	-168.183	-0.00261	641	1955.12	0.05704	623	3003.77	0.02371
492	-0.000966059	-151.578	-0.00235	642	2058	0.06004	624	3629.43	0.02865
493	-0.000900779	-141.335	-0.0022	643	1994.22	0.05818	625	3635.19	0.02869
494	-0.000984602	-154.488	-0.0024	644	1836.81	0.05359	626	3237.42	0.02555
495	-0.000604323	-94.8205	-0.00147	645	1973.54	0.05758	627	3439.2	0.02715
496	-0.000872303	-136.868	-0.00213	646	1892.96	0.05522	628	2976.96	0.0235
497	-0.000475495	-74.607	-0.00116	647	1786.79	0.05213	629	3505.47	0.02767
498	-0.000961245	-150.823	-0.00234	648	2035.53	0.05938	630	3752.97	0.02962
499	-0.000625667	-98.1695	-0.00153	649	2171.54	0.06335	631	3328.26	0.02627
500	-0.000823492	-129.209	-0.00201	650	1871.44	0.0546	632	3628.85	0.02864
501	-0.00127	-198.803	-0.00309	651	2020.6	0.05895	633	2755.18	0.02175
502	-0.00107	-167.442	-0.0026	652	2072.15	0.06045	634	4294.23	0.0339
503	-0.000818031	-128.352	-0.00199	653	1895.87	0.05531	635	3226.53	0.02547
504	-0.000964612	-151.351	-0.00235	654	1650.34	0.04815	636	3763.61	0.02971
505	-0.000942481	-147.879	-0.0023	655	1855.45	0.05413	637	3302.13	0.02607
506	-0.00109	-170.667	-0.00265	656	1563.02	0.0456	638	4081.7	0.03222
507	-0.000948847	-148.878	-0.00231	657	1544.28	0.04505	639	4504.5	0.03556
508	-0.00075107	-117.846	-0.00183	658	1796.4	0.05241	640	4369.43	0.03449
509	-0.000878961	-137.912	-0.00214	659	1558.36	0.04546	641	5002.74	0.03949
510	-0.000955006	-149.844	-0.00233	660	1734.08	0.05059	642	4677.99	0.03693
511	-0.00145	-227.622	-0.00354	661	1504.87	0.0439	643	4835.4	0.03817
512	-0.00116	-182.542	-0.00284	662	1730.43	0.05048	644	3994.79	0.03153
513	-0.00154	-242.064	-0.00376	663	1815.32	0.05296	645	4446.87	0.0351
514	-0.0011	-172.398	-0.00268	664	1381.07	0.04029	646	5881.74	0.04643
515	-0.00113	-176.607	-0.00274	665	2063.27	0.06019	647	6212.48	0.04904
516	-0.00129	-203.077	-0.00315	666	1375.61	0.04013	648	4456.1	0.03517
517	-0.00127	-199.162	-0.00309	667	1491.47	0.04351	649	4622.42	0.03649
518	-0.00147	-230.638	-0.00358	668	1518.3	0.04429	650	5279.15	0.04167
519	-0.00122	-191.15	-0.00297	669	1610.82	0.04699	651	5950.79	0.04697
520	-0.0012	-187.895	-0.00292	670	1509.31	0.04403	652	4977.77	0.03929
521	-0.00113	-176.775	-0.00275	671	1254.4	0.0366	653	5603.71	0.04423
522	-0.00146	-228.598	-0.00355	672	1385.31	0.04041	654	4145.15	0.03272
523	-0.00144	-225.171	-0.0035	673	1509.6	0.04404	655	4546.13	0.03588
524	-0.00131	-205.158	-0.00319	674	1369.12	0.03994	656	6008.62	0.04743
525	-0.00147	-230.797	-0.00359	675	1374.45	0.0401	657	4435.52	0.03501
526	-0.00134	-210.955	-0.00328	676	1339.69	0.03908	658	6053.49	0.04778
527	-0.0013	-204.063	-0.00317	677	1287.33	0.03756	659	4737.39	0.03739
528	-0.00135	-211.317	-0.00328	678	979.8	0.02858	660	4927.11	0.03889
529	-0.00136	-213.827	-0.00332	679	1155.1	0.0337
530	-0.00122	-191.886	-0.00298	680	1342.64	0.03917
531	-0.0013	-203.264	-0.00316	681	1253.95	0.03658
532	-0.00153	-240.272	-0.00373	682	1335.41	0.03896
533	-0.00149	-233.254	-0.00362	683	1250.21	0.03647
534	-0.00166	-260.382	-0.00405	684	1070.08	0.03122
535	-0.00132	-207.136	-0.00322	685	1550.42	0.04523
536	-0.00151	-237.484	-0.00369	686	1088.27	0.03175
537	-0.00136	-212.739	-0.0033	687	1028.84	0.03002
538	-0.00168	-264.07	-0.0041	688	1064.84	0.03107
539	-0.00173	-271.261	-0.00421	689	1070.65	0.03123
540	-0.00133	-209.321	-0.00325	690	804.198	0.02346
541	-0.0014	-219.806	-0.00341	691	1100.31	0.0321
542	-0.0015	-235.07	-0.00365	692	1124.35	0.0328
543	-0.00156	-244.336	-0.0038	693	895.309	0.02612
544	-0.00177	-277.919	-0.00432	694	862.14	0.02515
545	-0.00156	-245.282	-0.00381	695	948.972	0.02769
546	-0.00161	-252.497	-0.00392	696	918.6	0.0268
547	-0.00162	-254.659	-0.00396	697	904.583	0.02639
548	-0.00155	-243.111	-0.00378	698	951.223	0.02775
549	-0.00161	-252.042	-0.00392	699	894.513	0.0261
550	-0.00174	-273.413	-0.00425	700	882.666	0.02575
551	-0.0016	-251.057	-0.0039
552	-0.00178	-278.599	-0.00433
553	-0.00181	-284.375	-0.00442
554	-0.00157	-246.395	-0.00383
555	-0.00168	-263.687	-0.0041
556	-0.00178	-279.724	-0.00435
557	-0.00185	-289.541	-0.0045
558	-0.00176	-276.897	-0.0043
559	-0.00187	-292.721	-0.00455
560	-0.00185	-289.825	-0.0045
561	-0.00189	-296.383	-0.0046
562	-0.0017	-267.44	-0.00415
563	-0.00202	-316.803	-0.00492
564	-0.00189	-297.273	-0.00462
565	-0.00188	-294.777	-0.00458
566	-0.00191	-299.243	-0.00465
567	-0.00187	-293.087	-0.00455
568	-0.00196	-307.827	-0.00478
569	-0.00206	-323.612	-0.00503
570	-0.00193	-302.144	-0.00469
571	-0.00209	-327.692	-0.00509
572	-0.00195	-305.37	-0.00474
573	-0.0021	-329.074	-0.00511
574	-0.00209	-328.69	-0.00511
575	-0.00199	-312.644	-0.00486
576	-0.00211	-330.334	-0.00513
577	-0.00241	-377.519	-0.00586
578	-0.00215	-337.829	-0.00525
579	-0.00213	-334.33	-0.00519
580	-0.00216	-338.242	-0.00525
581	-0.0023	-360.633	-0.0056
582	-0.00226	-354.116	-0.0055
583	-0.00186	-291.513	-0.00453
584	-0.00228	-357.924	-0.00556
585	-0.00241	-378.132	-0.00587
586	-0.00207	-325.182	-0.00505
587	-0.00214	-335.798	-0.00522
588	-0.00202	-317.107	-0.00493
589	-0.002	-313.581	-0.00487
590	-0.00225	-352.512	-0.00548
591	-0.00213	-334.903	-0.0052
592	-0.00218	-341.991	-0.00531
593	-0.00237	-371.873	-0.00578
594	-0.0022	-345.73	-0.00537
595	-0.00219	-344.112	-0.00535
596	-0.00219	-343.463	-0.00534
597	-0.00214	-335.678	-0.00521
598	-0.00217	-339.926	-0.00528
599	-0.00211	-331.792	-0.00515
600	-0.00226	-355.063	-0.00552
601	-0.00224	-351.484	-0.00546
602	-0.00226	-353.984	-0.0055
603	-0.00234	-367.903	-0.00572
604	-0.00228	-358.12	-0.00556
605	-0.00233	-364.968	-0.00567
606	-0.00208	-326.181	-0.00507
607	-0.00219	-343.985	-0.00534
608	-0.00217	-341.04	-0.0053
609	-0.00216	-338.555	-0.00526
610	-0.00241	-378.367	-0.00588
611	-0.00228	-358.272	-0.00557
612	-0.00228	-357.487	-0.00555
613	-0.00235	-368.158	-0.00572
614	-0.0024	-377.036	-0.00586
615	-0.00227	-355.809	-0.00553
616	-0.00218	-341.995	-0.00531
617	-0.00215	-337.557	-0.00524
618	-0.00213	-333.906	-0.00519
619	-0.00228	-358.209	-0.00556
620	-0.0023	-360.45	-0.0056
621	-0.00215	-337.191	-0.00524
622	-0.00215	-337.02	-0.00524
623	-0.00224	-351.88	-0.00547
624	-0.00242	-379.343	-0.00589
625	-0.00237	-372.368	-0.00578
626	-0.00227	-356.631	-0.00554
627	-0.00231	-362.084	-0.00563
628	-0.00229	-358.681	-0.00557
629	-0.00237	-372.307	-0.00578
630	-0.00235	-368.499	-0.00572
631	-0.0023	-360.531	-0.0056
632	-0.00234	-367.879	-0.00572
633	-0.00225	-353.14	-0.00549
634	-0.00235	-368.627	-0.00573
635	-0.00227	-356.48	-0.00554
636	-0.00248	-389.74	-0.00605
637	-0.0025	-391.835	-0.00609
638	-0.00239	-375.522	-0.00583
639	-0.00221	-346.525	-0.00538
640	-0.00239	-375.59	-0.00583
641	-0.0026	-407.289	-0.00633
642	-0.0024	-375.793	-0.00584
643	-0.00236	-369.757	-0.00574
644	-0.00249	-391.271	-0.00608
645	-0.00267	-418.728	-0.00651
646	-0.00263	-411.95	-0.0064
647	-0.00237	-371.299	-0.00577
648	-0.0024	-375.915	-0.00584
649	-0.00235	-368.954	-0.00573
650	-0.00267	-418.802	-0.00651
651	-0.00257	-402.552	-0.00625
652	-0.00247	-387.924	-0.00603
653	-0.00251	-393.579	-0.00611
654	-0.00233	-365.752	-0.00568
655	-0.00289	-452.676	-0.00703
656	-0.00329	-516.528	-0.00802
657	-0.00152	-238.625	-0.00371
658	-0.00181	-283.636	-0.00441
659	-0.00257	-402.771	-0.00626
660	-0.00253	-396.873	-0.00617
661	-0.00264	-414.882	-0.00645
662	-0.00271	-424.862	-0.0066
663	-0.00258	-404.791	-0.00629
664	-0.00255	-399.782	-0.00621
665	-0.0027	-423.337	-0.00658
666	-0.00255	-400.066	-0.00622
667	-0.00259	-407.066	-0.00632
668	-0.00245	-383.729	-0.00596
669	-0.00274	-429.498	-0.00667
670	-0.00256	-401.38	-0.00624
671	-0.00268	-421.282	-0.00654
672	-0.00272	-427.222	-0.00664
673	-0.00264	-414.659	-0.00644
674	-0.00251	-393.833	-0.00612
675	-0.0026	-407.649	-0.00633
676	-0.00265	-416.277	-0.00647
677	-0.00241	-377.77	-0.00587
678	-0.00254	-398.607	-0.00619
679	-0.00272	-426.063	-0.00662
680	-0.00274	-429.435	-0.00667
681	-0.00272	-425.996	-0.00662
682	-0.0026	-408.684	-0.00635
683	-0.00275	-431.986	-0.00671
684	-0.00263	-412.072	-0.0064
685	-0.00227	-356.747	-0.00554
686	-0.00236	-370.091	-0.00575
687	-0.0025	-392.306	-0.00609
688	-0.0026	-407.253	-0.00633
689	-0.00274	-429.68	-0.00668
690	-0.00265	-416.332	-0.00647
691	-0.00273	-428.438	-0.00666
692	-0.00264	-414.996	-0.00645
693	-0.00266	-416.651	-0.00647
694	-0.00261	-409.786	-0.00637
695	-0.00255	-400.222	-0.00622
696	-0.00255	-399.622	-0.00621
697	-0.00255	-399.787	-0.00621
698	-0.00238	-373.037	-0.0058
699	-0.00261	-408.829	-0.00635
700	-0.00257	-403.96	-0.00628
701	-0.00266	-417.329	-0.00648
702	-0.0025	-392.227	-0.00609
703	-0.00256	-401.796	-0.00624
704	-0.00258	-404.347	-0.00628
705	-0.00245	-384.935	-0.00598
706	-0.00245	-383.963	-0.00596
707	-0.00253	-396.223	-0.00616
708	-0.00261	-409.801	-0.00637
709	-0.00262	-410.489	-0.00638
710	-0.00247	-387.278	-0.00602
711	-0.00256	-402.199	-0.00625
712	-0.00252	-394.79	-0.00613
713	-0.0025	-391.559	-0.00608
714	-0.00243	-381.655	-0.00593
715	-0.00246	-385.744	-0.00599
716	-0.00247	-387.918	-0.00603
717	-0.00255	-400.233	-0.00622
718	-0.00248	-389.799	-0.00606
719	-0.00232	-363.875	-0.00565
720	-0.00257	-403.258	-0.00626
721	-0.00248	-388.938	-0.00604
722	-0.00248	-389.488	-0.00605
723	-0.00231	-361.874	-0.00562
724	-0.00222	-348.241	-0.00541
725	-0.00227	-356.229	-0.00553
726	-0.00235	-368.554	-0.00573
727	-0.00257	-404.011	-0.00628
728	-0.00253	-397.657	-0.00618
729	-0.00257	-403.68	-0.00627
730	-0.00235	-368.362	-0.00572
731	-0.00245	-383.983	-0.00597
732	-0.00236	-370.248	-0.00575
733	-0.00224	-351.941	-0.00547
734	-0.00235	-368.251	-0.00572
735	-0.0022	-344.421	-0.00535
736	-0.00226	-353.823	-0.0055
737	-0.00242	-380.045	-0.0059
738	-0.00244	-383.185	-0.00595
739	-0.00247	-387.155	-0.00601
740	-0.00223	-350.49	-0.00544
741	-0.00249	-391.362	-0.00608
742	-0.00239	-374.262	-0.00581
743	-0.0023	-360.769	-0.0056
744	-0.00228	-357.657	-0.00556
745	-0.00236	-369.83	-0.00575
746	-0.00239	-375.267	-0.00583
747	-0.0024	-376.993	-0.00586
748	-0.00243	-381.409	-0.00593
749	-0.00227	-356.468	-0.00554
750	-0.0024	-376.205	-0.00584
751	-0.00215	-337.764	-0.00525
752	-0.00221	-347.531	-0.0054
753	-0.0023	-361.247	-0.00561
754	-0.00218	-342.414	-0.00532
755	-0.0023	-360.82	-0.00561
756	-0.00223	-349.955	-0.00544
757	-0.00234	-367.26	-0.00571
758	-0.00221	-346.105	-0.00538
759	-0.00222	-348.573	-0.00542
760	-0.00226	-354.345	-0.0055
761	-0.00211	-331.62	-0.00515
762	-0.00207	-325.375	-0.00505
763	-0.00202	-316.699	-0.00492
764	-0.00223	-349.839	-0.00543
765	-0.00205	-321.638	-0.005
766	-0.00223	-349.301	-0.00543
767	-0.00235	-368.705	-0.00573
768	-0.00218	-342.129	-0.00532
769	-0.00228	-357.263	-0.00555
770	-0.00233	-365.825	-0.00568
771	-0.00229	-359.035	-0.00558
772	-0.00219	-344.321	-0.00535
773	-0.00206	-323.82	-0.00503
774	-0.00223	-349.816	-0.00543
775	-0.00216	-338.16	-0.00525
776	-0.00219	-344.192	-0.00535
777	-0.00225	-353.709	-0.00549
778	-0.00228	-358.454	-0.00557
779	-0.00215	-336.652	-0.00523
780	-0.00222	-348.728	-0.00542
781	-0.00218	-342.735	-0.00532
782	-0.00212	-332.903	-0.00517
783	-0.00209	-327.698	-0.00509
784	-0.00205	-321.297	-0.00499
785	-0.00214	-335.805	-0.00522
786	-0.00231	-362.365	-0.00563
787	-0.00223	-349.725	-0.00543
788	-0.00218	-341.839	-0.00531
789	-0.00216	-338.985	-0.00527
790	-0.00204	-320.244	-0.00498
791	-0.0022	-345.507	-0.00537
792	-0.00204	-320.314	-0.00498
793	-0.00208	-327.019	-0.00508
794	-0.00208	-326.228	-0.00507
795	-0.00201	-315.247	-0.0049
796	-0.00233	-364.926	-0.00567
797	-0.00223	-350.185	-0.00544
798	-0.00217	-340.702	-0.00529
799	-0.00217	-340.647	-0.00529
800	-0.00195	-305.503	-0.00475
801	-0.00213	-333.782	-0.00519
802	-0.00204	-320.28	-0.00498
803	-0.00199	-311.959	-0.00485
804	-0.00205	-321.684	-0.005
805	-0.00222	-349.084	-0.00542
806	-0.0022	-345.068	-0.00536
807	-0.00212	-332.971	-0.00517
808	-0.00225	-353.478	-0.00549
809	-0.00199	-311.684	-0.00484
810	-0.00223	-349.826	-0.00543
811	-0.00209	-327.397	-0.00509
812	-0.00193	-302.195	-0.00469
813	-0.002	-314.274	-0.00488
814	-0.002	-313.197	-0.00487
815	-0.00216	-338.143	-0.00525
816	-0.00218	-342.801	-0.00533
817	-0.0022	-344.502	-0.00535
818	-0.002	-314.316	-0.00488
819	-0.00202	-316.696	-0.00492
820	-0.00211	-331.432	-0.00515
821	-0.00222	-347.863	-0.0054
822	-0.00199	-312.355	-0.00485
823	-0.00211	-331.656	-0.00515
824	-0.00227	-355.506	-0.00552
825	-0.00225	-353.145	-0.00549
826	-0.00209	-327.986	-0.0051
827	-0.00209	-328.198	-0.0051
828	-0.00248	-388.662	-0.00604
829	-0.00203	-318.313	-0.00495
830	-0.00214	-336.529	-0.00523
831	-0.00191	-299.995	-0.00466
832	-0.00187	-293.222	-0.00456
833	-0.00203	-318.696	-0.00495
834	-0.00212	-333.09	-0.00517
835	-0.00207	-324.025	-0.00503
836	-0.00213	-333.817	-0.00519
837	-0.00221	-346.237	-0.00538
838	-0.00196	-307.569	-0.00478
839	-0.002	-313.423	-0.00487
840	-0.00206	-322.492	-0.00501
841	-0.00197	-308.754	-0.0048
842	-0.00202	-316.843	-0.00492
843	-0.00208	-327.009	-0.00508
844	-0.00208	-326.254	-0.00507
845	-0.0022	-344.802	-0.00536
846	-0.0023	-360.936	-0.00561
847	-0.00203	-318.505	-0.00495
848	-0.00228	-358.211	-0.00556
849	-0.00203	-317.877	-0.00494
850	-0.00186	-291.066	-0.00452
851	-0.00184	-288.53	-0.00448
852	-0.00216	-339.266	-0.00527
853	-0.00194	-304.34	-0.00473
854	-0.00185	-289.922	-0.0045
855	-0.00214	-336.096	-0.00522
856	-0.00245	-384.633	-0.00598
857	-0.00192	-301.005	-0.00468
858	-0.0022	-345.246	-0.00536
859	-0.00205	-321.701	-0.005
860	-0.00191	-299.619	-0.00465
861	-0.00193	-302.353	-0.0047
862	-0.0022	-345.475	-0.00537
863	-0.00215	-336.649	-0.00523
864	-0.00202	-317.719	-0.00494
865	-0.00198	-311.287	-0.00484
866	-0.00206	-323.529	-0.00503
867	-0.00208	-326.82	-0.00508
868	-0.00196	-307.278	-0.00477
869	-0.00167	-261.798	-0.00407
870	-0.00193	-303.168	-0.00471
871	-0.0021	-329.2	-0.00511
872	-0.00206	-323.204	-0.00502
873	-0.00213	-334.528	-0.0052
874	-0.00216	-338.979	-0.00527
875	-0.00206	-322.505	-0.00501
876	-0.00175	-274.78	-0.00427
877	-0.00231	-361.724	-0.00562
878	-0.00193	-302.111	-0.00469
879	-0.00176	-276.191	-0.00429
880	-0.00231	-362.513	-0.00563
881	-0.0019	-297.664	-0.00462
882	-0.00236	-370.327	-0.00575
883	-0.00237	-371.212	-0.00577
884	-0.00223	-349.694	-0.00543
885	-0.00235	-369.28	-0.00574
886	-0.00231	-362.775	-0.00564
887	-0.00187	-293.419	-0.00456
888	-0.00163	-255.244	-0.00397
889	-0.00182	-285.963	-0.00444
890	-0.00198	-310.987	-0.00483
891	-0.00251	-394.072	-0.00612
892	-0.00188	-295.757	-0.00459
893	-0.00203	-318.471	-0.00495
894	-0.00255	-400.582	-0.00622
895	-0.00261	-408.829	-0.00635
896	-0.00231	-361.865	-0.00562
897	-0.00181	-284.054	-0.00441
898	-0.00186	-291.792	-0.00453
899	-0.00219	-343.674	-0.00534
900	-0.00236	-370.034	-0.00575
901	-0.00193	-302.214	-0.00469
902	-0.00241	-377.418	-0.00586
903	-0.00273	-428.126	-0.00665
904	-0.00234	-367.266	-0.00571
905	-0.00233	-365.302	-0.00568
906	-0.00238	-373.069	-0.0058
907	-0.00233	-365.347	-0.00568
908	-0.00215	-337.465	-0.00524
909	-0.00261	-410.222	-0.00637
910	-0.00186	-291.828	-0.00453
911	-0.00175	-275.192	-0.00428
912	-0.00258	-404.124	-0.00628
913	-0.00286	-449.516	-0.00698
914	-0.00245	-383.931	-0.00596
915	-0.00253	-397.457	-0.00617
916	-0.00187	-293.366	-0.00456
917	-0.00186	-291.371	-0.00453
918	-0.00255	-400.712	-0.00623
919	-0.00198	-310.764	-0.00483
920	-0.00274	-430.517	-0.00669
921	-0.00202	-316.465	-0.00492
922	-0.00241	-377.481	-0.00586
923	-0.00231	-363.212	-0.00564
924	-0.00212	-332.201	-0.00516
925	-0.00238	-373.53	-0.0058
926	-0.00232	-363.451	-0.00565
927	-0.00159	-249.253	-0.00387
928	-0.00258	-404.037	-0.00628
929	-0.00215	-336.741	-0.00523
930	-0.00153	-239.937	-0.00373
931	-0.00208	-325.963	-0.00506
932	-0.00249	-390.222	-0.00606
933	-0.00231	-362.249	-0.00563
934	-0.00178	-278.942	-0.00433
935	-0.00276	-432.67	-0.00672
936	-0.0018	-282.56	-0.00439
937	-0.00163	-255.763	-0.00397
938	-0.00216	-339.081	-0.00527
939	-0.00202	-317.153	-0.00493
940	-0.00327	-513.274	-0.00797
941	-0.00255	-399.715	-0.00621
942	-0.00248	-388.501	-0.00604
943	-0.00173	-270.8	-0.00421
944	-0.00195	-306.715	-0.00476
945	-0.001	-157.16	-0.00244
946	-0.00243	-381.333	-0.00592
947	-0.00171	-267.557	-0.00416
948	-0.00264	-414.221	-0.00644
949	-0.00208	-326.37	-0.00507
950	-0.00242	-379.324	-0.00589
951	-0.00269	-422.366	-0.00656
952	-0.00184	-288.425	-0.00448
953	-0.0019	-298.378	-0.00464
954	-0.00128	-200.585	-0.00312
955	-0.00192	-301.103	-0.00468
956	-0.000966242	-151.607	-0.00236
957	-0.0021	-330.176	-0.00513
958	-0.00343	-538.765	-0.00837
959	-0.00282	-442.115	-0.00687
960	-0.00252	-395.278	-0.00614
961	-0.00191	-299.56	-0.00465
962	-0.00188	-294.743	-0.00458
963	-0.00162	-254.202	-0.00395
964	-0.00135	-211.318	-0.00328
965	-0.00168	-263.886	-0.0041
966	-0.00212	-333.092	-0.00517
967	-0.00238	-373.984	-0.00581
968	-0.0028	-439.738	-0.00683
969	-0.00388	-608.634	-0.00946
970	-0.00152	-239.159	-0.00372
971	-0.00255	-400.401	-0.00622
972	-0.00204	-319.386	-0.00496
973	-0.00184	-288.655	-0.00448
974	-0.00216	-339.116	-0.00527
975	-0.00179	-280.258	-0.00435
976	-0.00189	-296.224	-0.0046
977	-0.00242	-379.898	-0.0059
978	-0.00259	-406.178	-0.00631
979	-0.00304	-477.16	-0.00741
980	-0.00149	-233.915	-0.00363
981	-0.00177	-277.741	-0.00431
982	-0.00178	-279.592	-0.00434
983	-0.00194	-305.057	-0.00474
984	-0.0021	-330.233	-0.00513
985	-0.00195	-305.562	-0.00475
986	-0.00282	-442.276	-0.00687
987	-0.0023	-361.33	-0.00561
988	-0.000997736	-156.548	-0.00243
989	-0.00255	-400.867	-0.00623
990	-0.00275	-432.257	-0.00672
991	-0.00246	-386.31	-0.006
992	-0.0017	-266.733	-0.00414
993	-0.00279	-437.168	-0.00679
994	-0.00232	-364.038	-0.00566
995	-0.00321	-503.608	-0.00782
996	-0.00298	-467.039	-0.00726
997	-0.00223	-350.015	-0.00544
998	-0.00277	-435.037	-0.00676
999	-0.00214	-336.018	-0.00522
1000	-0.00245	-384.313	-0.00597
1001	-0.00215	--	--
1002	-0.00127	--	--
1003	-0.00306	--	--
1004	-0.00257	--	--
1005	-0.00215	--	--
1006	-0.00168	--	--
1007	-0.000932197	--	--
1008	-0.00341	--	--
1009	-0.0027	--	--
1010	-0.000419305	--	--
1011	-0.00211	--	--
1012	0.000288791	--	--
1013	-0.00238	--	--
1014	-0.00312	--	--
1015	-0.003	--	--
1016	-0.00269	--	--
1017	-0.00136	--	--
1018	-0.0014	--	--
1019	-0.00228	--	--
1020	-0.00076766	--	--
1021	-0.00105	--	--
1022	-0.00156	--	--
1023	-0.00521	--	--
1024	-0.00458	--	--
1025	-0.00301	--	--
1026	-0.00261	--	--
1027	-0.000878786	--	--
1028	-0.00195	--	--
1029	-0.000895327	--	--
1030	-0.00384	--	--
1031	-0.00628	--	--
1032	-0.00401	--	--
1033	-0.00251	--	--
1034	-0.00108	--	--
1035	-0.00492	--	--
1036	-0.0026	--	--
1037	-0.000802341	--	--
1038	-0.00103	--	--
1039	-0.00264	--	--
1040	-0.00153	--	--
1041	-0.00179	--	--
1042	-0.00548	--	--
1043	-0.00214	--	--
1044	-0.00184	--	--
1045	-0.00224	--	--
1046	-0.000361301	--	--
1047	-0.00185	--	--
1048	-0.00455	--	--
1049	-0.00152	--	--
1050	-0.00564	--	--
1051	-0.00797	--	--
1052	-0.00335	--	--
1053	0.00103	--	--
1054	-0.000372751	--	--
1055	-0.00213	--	--
1056	0.000576828	--	--
1057	-0.00367	--	--
1058	-0.00843	--	--
1059	-0.00494	--	--
1060	-0.00332	--	--
1061	0.00533	--	--
1062	-0.00702	--	--
1063	0.00472	--	--
1064	-0.00182	--	--
1065	-0.00554	--	--
1066	-0.00908	--	--
1067	-0.00175	--	--
1068	-0.0034	--	--
1069	-0.00173	--	--
1070	-0.0094	--	--
1071	-0.00487	--	--
1072	-0.0014	--	--
1073	0.00189	--	--
1074	-0.00187	--	--
1075	-0.00879	--	--
1076	-0.00566	--	--
1077	-0.00526	--	--
1078	-0.000122717	--	--
1079	-0.00451	--	--
1080	9.79202e-05	--	--
1081	-0.0033	--	--
1082	-0.00873	--	--
1083	-0.00067114	--	--
1084	-2.78896e-05	--	--
1085	-0.005	--	--
1086	-0.00802	--	--
1087	-0.00541	--	--
1088	-0.00737	--	--
1089	0.00168	--	--
1090	-0.00448	--	--
1091	0.0016	--	--
1092	-0.00649	--	--
1093	-0.00229	--	--
1094	-0.01645	--	--
1095	-0.00409	--	--
1096	-0.00745	--	--
1097	0.000662683	--	--
1098	-0.00764	--	--
1099	0.00585	--	--
1100	0.000400863	--	--

## Sheet: Photophysics K(4)
K[4]
Absorption				Calculation - Absorption
wavelength [nm]	absorbance	ε [104 lmol-1cm-1]	normalized absorbance	wavelength [nm]	intensity	normalized intensity
3000	-0.0092	-812.728	-0.00998	1218.3	0.24782	0.68904
2995	-0.0072	-636.048	-0.00781	1183	0.25139	0.69897
2990	-0.0106	-936.404	-0.0115	486.6	0	0
2985	-0.0092	-812.728	-0.00998	442.4	0	0
2980	-0.01	-883.4	-0.01085	438.2	0.02031	0.05647
2975	-0.0098	-865.732	-0.01063	434	0.02304	0.06406
2970	-0.0107	-945.238	-0.01161	413.2	6.06515e-06	1.68636e-05
2965	-0.0106	-936.404	-0.0115	412	1.23104e-05	3.42279e-05
2960	-0.012	-1060.08	-0.01302	382.8	0.01421	0.03951
2955	-0.0121	-1068.91	-0.01313	382.5	0.02228	0.06195
2950	-0.0133	-1174.92	-0.01443	382.4	1.17182e-06	3.25813e-06
2945	-0.0142	-1254.43	-0.01541	370.9	0	0
2940	-0.0153	-1351.6	-0.0166	364.7	9.21374e-09	2.56179e-08
2935	-0.0175	-1545.95	-0.01899	356.9	0.01553	0.04318
2930	-0.0173	-1528.28	-0.01877	356.4	0.000138629	0.000385445
2925	-0.0194	-1713.8	-0.02105	354.3	0.00101	0.00281
2920	-0.0218	-1925.81	-0.02365	347.8	7.56925e-05	0.000210456
2915	-0.0233	-2058.32	-0.02528	347.7	0.35966	1
2910	-0.025	-2208.5	-0.02712	347.4	0.35772	0.99461
2905	-0.0261	-2305.67	-0.02832	342.9	0.03789	0.10535
2900	-0.0285	-2517.69	-0.03092	339.6	0.02668	0.07418
2895	-0.0317	-2800.38	-0.03439	338.3	8.87032e-07	2.46631e-06
2890	-0.0339	-2994.73	-0.03678	336.3	1.04702e-07	2.91114e-07
2885	-0.0355	-3136.07	-0.03852	336.2	0.00848	0.02358
2880	-0.0401	-3542.43	-0.04351	335.8	0.00461	0.01282
2875	-0.0432	-3816.29	-0.04687	334.9	4.42008e-06	1.22896e-05
2870	-0.0444	-3922.3	-0.04817	331	0.00322	0.00895
2865	-0.0477	-4213.82	-0.05175	330.9	0.00228	0.00634
2860	-0.0587	-5185.56	-0.06369	330.8	3.09917e-08	8.61694e-08
2855	-0.0685	-6051.29	-0.07432	330.1	3.32046e-05	9.23222e-05
2850	-0.0781	-6899.36	-0.08473	328.4	0.00132	0.00367
2845	-0.0927	-8189.12	-0.10058	328.3	2.34532e-08	6.52094e-08
2840	-0.1088	-9611.39	-0.11804	328.2	0.00605	0.01682
2835	-0.1234	-10901.2	-0.13388	327.8	4.24427e-05	0.000118008
2830	-0.1026	-9063.69	-0.11132	324.4	5.02568e-09	1.39734e-08
2825	-0.1263	-11157.3	-0.13703	323.2	0.17682	0.49163
2820	-0.0613	-5415.24	-0.06651	322.7	0.14521	0.40374
2815	-0.1671	-14761.6	-0.1813	319.1	8.37613e-10	2.3289e-09
2810	-1.6812	-148517	-1.82402	314.8	4.02875e-05	0.000112016
2805	-0.2167	-19143.3	-0.23511	311.2	1.67523e-09	4.65782e-09
2800	-0.8617	-76122.6	-0.9349
2795	-0.4288	-37880.2	-0.46523
2790	-0.2071	-18295.2	-0.22469
2785	-0.5441	-48065.8	-0.59032
2780	3.5638	314826	3.86655
2775	-0.5466	-48286.7	-0.59303
2770	-0.9085	-80256.9	-0.98568
2765	-0.4771	-42147	-0.51763
2760	8	706720	8.67961
2755	3.9172	346046	4.24997
2750	0.0316	2791.54	0.03428
2745	-1.1895	-105080	-1.29055
2740	8	706720	8.67961
2735	8	706720	8.67961
2730	3.6799	325082	3.99251
2725	-0.0519	-4584.85	-0.05631
2720	4.0044	353749	4.34458
2715	-0.2231	-19708.7	-0.24205
2710	8	706720	8.67961
2705	4.284	378449	4.64793
2700	8	706720	8.67961
2695	3.8794	342706	4.20896
2690	-0.5754	-50830.8	-0.62428
2685	0.6214	54894.5	0.67419
2680	4.7959	423670	5.20332
2675	-0.0263	-2323.34	-0.02853
2670	0.2737	24178.7	0.29695
2665	-0.9031	-79779.9	-0.97982
2660	8	706720	8.67961
2655	0.8451	74656.2	0.91689
2650	0.9031	79779.9	0.97982
2645	8	706720	8.67961
2640	8	706720	8.67961
2635	0.7597	67111.9	0.82424
2630	8	706720	8.67961
2625	8	706720	8.67961
2620	8	706720	8.67961
2615	8	706720	8.67961
2610	4.699	415110	5.09819
2605	8	706720	8.67961
2600	-0.39	-34452.6	-0.42313
2595	0.7533	66546.5	0.81729
2590	0.334	29505.6	0.36237
2585	-0.2596	-22933.1	-0.28165
2580	-0.942	-83216.3	-1.02202
2575	-0.5643	-49850.3	-0.61224
2570	4.7447	419147	5.14777
2565	4.7959	423670	5.20332
2560	4.3468	383996	4.71607
2555	5.699	503450	6.18314
2550	8	706720	8.67961
2545	8	706720	8.67961
2540	8	706720	8.67961
2535	8	706720	8.67961
2530	4.6021	406550	4.99306
2525	8	706720	8.67961
2520	8	706720	8.67961
2515	8	706720	8.67961
2510	8	706720	8.67961
2505	8	706720	8.67961
2500	4.284	378449	4.64793
2495	4.6198	408113	5.01226
2490	8	706720	8.67961
2485	4.8239	426143	5.2337
2480	8	706720	8.67961
2475	8	706720	8.67961
2470	8	706720	8.67961
2465	-0.0908	-8021.27	-0.09851
2460	-0.4021	-35521.5	-0.43626
2455	4.5376	400852	4.92308
2450	0	0	0
2445	8	706720	8.67961
2440	4.6383	409748	5.03233
2435	4.3768	386647	4.74862
2430	8	706720	8.67961
2425	8	706720	8.67961
2420	-0.4771	-42147	-0.51763
2415	0.4367	38578.1	0.4738
2410	1.8921	167148	2.05284
2405	8	706720	8.67961
2400	8	706720	8.67961
2395	8	706720	8.67961
2390	0.1347	11899.4	0.14614
2385	4.8539	428794	5.26625
2380	8	706720	8.67961
2375	8	706720	8.67961
2370	0.0217	1916.98	0.02354
2365	-0.0116	-1024.74	-0.01259
2360	8	706720	8.67961
2355	8	706720	8.67961
2350	8	706720	8.67961
2345	8	706720	8.67961
2340	4.4815	395896	4.86221
2335	-0.7782	-68746.2	-0.84431
2330	8	706720	8.67961
2325	-0.4771	-42147	-0.51763
2320	4.5229	399553	4.90713
2315	8	706720	8.67961
2310	8	706720	8.67961
2305	4.4949	397080	4.87675
2300	-0.2571	-22712.2	-0.27894
2295	0.301	26590.3	0.32657
2290	8	706720	8.67961
2285	8	706720	8.67961
2280	8	706720	8.67961
2275	8	706720	8.67961
2270	4.585	405039	4.9745
2265	-0.1931	-17058.5	-0.2095
2260	0.6612	58410.4	0.71737
2255	4.7696	421347	5.17479
2250	4.7447	419147	5.14777
2245	8	706720	8.67961
2240	-0.301	-26590.3	-0.32657
2235	-0.6368	-56254.9	-0.6909
2230	-0.1021	-9019.52	-0.11077
2225	-0.0343	-3030.06	-0.03721
2220	-0.0202	-1784.47	-0.02192
2215	-0.0211	-1863.97	-0.02289
2210	-0.0205	-1810.97	-0.02224
2205	-0.0183	-1616.62	-0.01985
2200	-0.0144	-1272.1	-0.01562
2195	-0.01	-883.4	-0.01085
2190	-0.0068	-600.712	-0.00738
2185	-0.0051	-450.534	-0.00553
2180	-0.0042	-371.028	-0.00456
2175	-0.0035	-309.19	-0.0038
2170	-0.003	-265.02	-0.00325
2165	-0.0028	-247.352	-0.00304
2160	-0.0027	-238.518	-0.00293
2155	-0.0025	-220.85	-0.00271
2150	-0.0023	-203.182	-0.0025
2145	-0.0021	-185.514	-0.00228
2140	-0.0019	-167.846	-0.00206
2135	-0.0017	-150.178	-0.00184
2130	-0.0016	-141.344	-0.00174
2125	-0.0016	-141.344	-0.00174
2120	-0.0014	-123.676	-0.00152
2115	-0.0013	-114.842	-0.00141
2110	-0.0012	-106.008	-0.0013
2105	-0.0012	-106.008	-0.0013
2100	-0.0013	-114.842	-0.00141
2095	-0.0012	-106.008	-0.0013
2090	-0.0013	-114.842	-0.00141
2085	-0.0012	-106.008	-0.0013
2080	-0.0013	-114.842	-0.00141
2075	-0.0013	-114.842	-0.00141
2070	-0.0013	-114.842	-0.00141
2065	-0.0013	-114.842	-0.00141
2060	-0.0013	-114.842	-0.00141
2055	-0.0013	-114.842	-0.00141
2050	-0.0013	-114.842	-0.00141
2045	-0.0013	-114.842	-0.00141
2040	-0.0013	-114.842	-0.00141
2035	-0.0013	-114.842	-0.00141
2030	-0.0012	-106.008	-0.0013
2025	-0.0011	-97.174	-0.00119
2020	-0.0011	-97.174	-0.00119
2015	-0.0012	-106.008	-0.0013
2010	-0.001	-88.34	-0.00108
2005	-0.0012	-106.008	-0.0013
2000	-0.0011	-97.174	-0.00119
1995	-0.001	-88.34	-0.00108
1990	-0.001	-88.34	-0.00108
1985	-0.001	-88.34	-0.00108
1980	-0.001	-88.34	-0.00108
1975	-0.0011	-97.174	-0.00119
1970	-0.0011	-97.174	-0.00119
1965	-0.0011	-97.174	-0.00119
1960	-0.0009	-79.506	-0.000976457
1955	-0.0006	-53.004	-0.000650971
1950	-0.0009	-79.506	-0.000976457
1945	-0.0008	-70.672	-0.000867961
1940	-0.0006	-53.004	-0.000650971
1935	-0.0008	-70.672	-0.000867961
1930	-0.0007	-61.838	-0.000759466
1925	-0.0007	-61.838	-0.000759466
1920	-0.0007	-61.838	-0.000759466
1915	-0.0008	-70.672	-0.000867961
1910	-0.0007	-61.838	-0.000759466
1905	-0.0006	-53.004	-0.000650971
1900	-0.0006	-53.004	-0.000650971
1895	-0.0008	-70.672	-0.000867961
1890	-0.0008	-70.672	-0.000867961
1885	-0.0007	-61.838	-0.000759466
1880	-0.0005	-44.17	-0.000542476
1875	-0.0008	-70.672	-0.000867961
1870	-0.0011	-97.174	-0.00119
1865	-0.0014	-123.676	-0.00152
1860	-0.002	-176.68	-0.00217
1855	-0.003	-265.02	-0.00325
1850	-0.0027	-238.518	-0.00293
1845	-0.0015	-132.51	-0.00163
1840	-0.0014	-123.676	-0.00152
1835	-0.0012	-106.008	-0.0013
1830	-0.0022	-194.348	-0.00239
1825	-0.0016	-141.344	-0.00174
1820	-0.0018	-159.012	-0.00195
1815	-0.0012	-106.008	-0.0013
1810	-0.0007	-61.838	-0.000759466
1805	-0.0014	-123.676	-0.00152
1800	-0.0008	-70.672	-0.000867961
1795	-0.0009	-79.506	-0.000976457
1790	-0.0006	-53.004	-0.000650971
1785	-0.0003	-26.502	-0.000325486
1780	-0.0006	-53.004	-0.000650971
1775	-0.0013	-114.842	-0.00141
1770	-0.0005	-44.17	-0.000542476
1765	-0.0024	-212.016	-0.0026
1760	-0.0023	-203.182	-0.0025
1755	-0.0028	-247.352	-0.00304
1750	-0.013	-1148.42	-0.0141
1745	-0.0615	-5432.91	-0.06672
1740	0.1489	13153.8	0.16155
1735	8	706720	8.67961
1730	-0.4559	-40274.2	-0.49463
1725	-0.715	-63163.1	-0.77574
1720	0.746	65901.7	0.80937
1715	0.0241	2128.99	0.02615
1710	-0.246	-21731.6	-0.2669
1705	-0.2285	-20185.7	-0.24791
1700	0.1312	11590.2	0.14235
1695	0.2625	23189.3	0.2848
1690	-0.1003	-8860.5	-0.10882
1685	0.0006	53.004	0.000650971
1680	0.0034	300.356	0.00369
1675	0.0029	256.186	0.00315
1670	0.0024	212.016	0.0026
1665	0.002	176.68	0.00217
1660	0.0017	150.178	0.00184
1655	0.002	176.68	0.00217
1650	0.002	176.68	0.00217
1645	0.0021	185.514	0.00228
1640	0.0022	194.348	0.00239
1635	0.0024	212.016	0.0026
1630	0.0025	220.85	0.00271
1625	0.0027	238.518	0.00293
1620	0.0028	247.352	0.00304
1615	0.0031	273.854	0.00336
1610	0.0033	291.522	0.00358
1605	0.0036	318.024	0.00391
1600	0.0039	344.526	0.00423
1595	0.0042	371.028	0.00456
1590	0.0045	397.53	0.00488
1585	0.0049	432.866	0.00532
1580	0.0053	468.202	0.00575
1575	0.0057	503.538	0.00618
1570	0.0062	547.708	0.00673
1565	0.0066	583.044	0.00716
1560	0.007	618.38	0.00759
1555	0.0076	671.384	0.00825
1550	0.0082	724.388	0.0089
1545	0.0088	777.392	0.00955
1540	0.0095	839.23	0.01031
1535	0.0103	909.902	0.01118
1530	0.0111	980.574	0.01204
1525	0.012	1060.08	0.01302
1520	0.0129	1139.59	0.014
1515	0.0139	1227.93	0.01508
1510	0.015	1325.1	0.01627
1505	0.0161	1422.27	0.01747
1500	0.0174	1537.12	0.01888
1495	0.0188	1660.79	0.0204
1490	0.0202	1784.47	0.02192
1485	0.0217	1916.98	0.02354
1480	0.0235	2075.99	0.0255
1475	0.0253	2235	0.02745
1470	0.0273	2411.68	0.02962
1465	0.0294	2597.2	0.0319
1460	0.0316	2791.54	0.03428
1455	0.0342	3021.23	0.03711
1450	0.0368	3250.91	0.03993
1445	0.0395	3489.43	0.04286
1440	0.0426	3763.29	0.04622
1435	0.0462	4081.31	0.05012
1430	0.0499	4408.17	0.05414
1425	0.0539	4761.53	0.05848
1420	0.0581	5132.56	0.06304
1415	0.0624	5512.42	0.0677
1410	0.0672	5936.45	0.07291
1405	0.0726	6413.49	0.07877
1400	0.0776	6855.19	0.08419
1395	0.0825	7288.05	0.08951
1390	0.0883	7800.42	0.0958
1385	0.0946	8356.97	0.10264
1380	0.1022	9028.35	0.11088
1375	0.1123	9920.58	0.12184
1370	0.1242	10971.8	0.13475
1365	0.1339	11828.7	0.14528
1360	0.1437	12694.5	0.15591
1355	0.1532	13533.7	0.16621
1350	0.1637	14461.3	0.17761
1345	0.175	15459.5	0.18987
1340	0.1873	16546.1	0.20321
1335	0.2003	17694.5	0.21732
1330	0.2139	18895.9	0.23207
1325	0.228	20141.5	0.24737
1320	0.2427	21440.1	0.26332
1315	0.2579	22782.9	0.27981
1310	0.274	24205.2	0.29728
1305	0.2908	25689.3	0.3155
1300	0.3084	27244.1	0.3346
1295	0.3267	28860.7	0.35445
1290	0.3457	30539.1	0.37507
1285	0.3653	32270.6	0.39633
1280	0.3856	34063.9	0.41836
1275	0.4066	35919.1	0.44114
1270	0.4283	37836	0.46468
1265	0.4504	39788.3	0.48866
1260	0.473	41784.8	0.51318
1255	0.4961	43825.5	0.53824
1250	0.5191	45857.3	0.5632
1245	0.5421	47889.1	0.58815
1240	0.5643	49850.3	0.61224
1235	0.5855	51723.1	0.63524
1230	0.6047	53419.2	0.65607
1225	0.6208	54841.5	0.67354
1220	0.6334	55954.6	0.68721
1215	0.6412	56643.6	0.69567
1210	0.6434	56838	0.69806
1205	0.6381	56369.8	0.69231
1200	0.6259	55292	0.67907
1195	0.6064	53569.4	0.65791
1190	0.5798	51219.5	0.62906
1185	0.5471	48330.8	0.59358
1180	0.5076	44841.4	0.55072
1175	0.4622	40830.8	0.50146
1170	0.4196	37067.5	0.45525
1165	0.3792	33498.5	0.41141
1160	0.3407	30097.4	0.36964
1155	0.3064	27067.4	0.33243
1150	0.2758	24364.2	0.29923
1145	0.2493	22023.2	0.27048
1140	0.2267	20026.7	0.24596
1135	0.2078	18357.1	0.22545
1130	0.1924	16996.6	0.20874
1125	0.1803	15927.7	0.19562
1120	0.171	15106.1	0.18553
1115	0.1643	14514.3	0.17826
1110	0.1597	14107.9	0.17327
1105	0.1571	13878.2	0.17045
1100	0.1563	13807.5	0.16958
1095	0.1571	13878.2	0.17045
1090	0.1593	14072.6	0.17283
1085	0.1628	14381.8	0.17663
1080	0.1673	14779.3	0.18151
1075	0.1726	15247.5	0.18726
1070	0.1784	15759.9	0.19356
1065	0.1843	16281.1	0.19996
1060	0.1902	16802.3	0.20636
1055	0.1958	17297	0.21243
1050	0.2008	17738.7	0.21786
1045	0.2049	18100.9	0.22231
1040	0.2077	18348.2	0.22534
1035	0.2088	18445.4	0.22654
1030	0.2074	18321.7	0.22502
1025	0.2032	17950.7	0.22046
1020	0.1959	17305.8	0.21254
1015	0.1854	16378.2	0.20115
1010	0.1722	15212.2	0.18683
1005	0.157	13869.4	0.17034
1000	0.1408	12438.3	0.15276
995	0.1246	11007.2	0.13518
990	0.1096	9682.07	0.11891
985	0.0961	8489.48	0.10426
980	0.0846	7473.57	0.09179
975	0.0748	6607.83	0.08115
970	0.0669	5909.95	0.07258
965	0.0605	5344.57	0.06564
960	0.0555	4902.87	0.06021
955	0.0517	4567.18	0.05609
950	0.0488	4310.99	0.05295
945	0.0467	4125.48	0.05067
940	0.0453	4001.8	0.04915
935	0.0443	3913.46	0.04806
930	0.0436	3851.63	0.0473
925	0.0429	3789.79	0.04654
920	0.0422	3727.95	0.04578
915	0.0415	3666.11	0.04503
910	0.0405	3577.77	0.04394
905	0.0392	3462.93	0.04253
900	0.0375	3312.75	0.04069
895	0.0352	3109.57	0.03819
890	0.0325	2871.05	0.03526
885	0.0293	2588.36	0.03179
880	0.026	2296.84	0.02821
875	0.0225	1987.65	0.02441
870	0.0193	1704.96	0.02094
865	0.0165	1457.61	0.0179
860	0.0141	1245.59	0.0153
855	0.012	1060.08	0.01302
850	0.0104	918.736	0.01128
845	0.0093	821.562	0.01009
840	0.0086	759.724	0.00933
835	0.0079	697.886	0.00857
830	0.0074	653.716	0.00803
825	0.0069	609.546	0.00749
820	0.0067	591.878	0.00727
815	0.0064	565.376	0.00694
810	0.006	530.04	0.00651
805	0.0056	494.704	0.00608
800	0.0052	459.368	0.00564
795	0.0046	406.364	0.00499
790	0.0041	362.194	0.00445
785	0.0035	309.19	0.0038
780	0.003	265.02	0.00325
775	0.0024	212.016	0.0026
770	0.002	176.68	0.00217
765	0.0018	159.012	0.00195
760	0.0015	132.51	0.00163
755	0.0013	114.842	0.00141
750	0.0012	106.008	0.0013
745	0.0011	97.174	0.00119
740	0.001	88.34	0.00108
735	0.001	88.34	0.00108
730	0.0008	70.672	0.000867961
725	0.0008	70.672	0.000867961
720	0.0008	70.672	0.000867961
715	0.0005	44.17	0.000542476
710	0.0005	44.17	0.000542476
705	0.0005	44.17	0.000542476
700	0.0003	26.502	0.000325486
695	0.0002	17.668	0.00021699
690	0.0003	26.502	0.000325486
685	0.0004	35.336	0.000433981
680	0.0004	35.336	0.000433981
675	0.0004	35.336	0.000433981
670	0.0005	44.17	0.000542476
665	0.0006	53.004	0.000650971
660	0.0007	61.838	0.000759466
655	0.0008	70.672	0.000867961
650	0.001	88.34	0.00108
645	0.0012	106.008	0.0013
640	0.0015	132.51	0.00163
635	0.0018	159.012	0.00195
630	0.0022	194.348	0.00239
625	0.0026	229.684	0.00282
620	0.0033	291.522	0.00358
615	0.0041	362.194	0.00445
610	0.0051	450.534	0.00553
605	0.0064	565.376	0.00694
600	0.0079	697.886	0.00857
595	0.0096	848.064	0.01042
590	0.0117	1033.58	0.01269
585	0.014	1236.76	0.01519
580	0.017	1501.78	0.01844
575	0.0204	1802.14	0.02213
570	0.0239	2111.33	0.02593
565	0.0267	2358.68	0.02897
560	0.0282	2491.19	0.0306
555	0.0288	2544.19	0.03125
550	0.0286	2526.52	0.03103
545	0.0284	2508.86	0.03081
540	0.0287	2535.36	0.03114
535	0.0294	2597.2	0.0319
530	0.0303	2676.7	0.03287
525	0.0307	2712.04	0.03331
520	0.0306	2703.2	0.0332
515	0.0302	2667.87	0.03277
510	0.0303	2676.7	0.03287
505	0.0325	2871.05	0.03526
500	0.0399	3524.77	0.04329
495	0.0591	5220.9	0.06412
490	0.0927	8189.12	0.10058
485	0.1273	11245.7	0.13811
480	0.1445	12765.1	0.15678
475	0.1424	12579.6	0.1545
470	0.1323	11687.4	0.14354
465	0.1241	10963	0.13464
460	0.1218	10759.8	0.13215
455	0.1233	10892.3	0.13377
450	0.1209	10680.3	0.13117
445	0.1106	9770.41	0.12
440	0.0981	8666.16	0.10643
435	0.0882	7791.59	0.09569
430	0.0813	7182.04	0.08821
425	0.0765	6758.01	0.083
420	0.0731	6457.66	0.07931
415	0.0713	6298.64	0.07736
410	0.0721	6369.32	0.07823
405	0.0774	6837.52	0.08398
400	0.0899	7941.77	0.09754
395	0.1131	9991.26	0.12271
390	0.153	13516	0.166
385	0.2236	19752.8	0.2426
380	0.3515	31051.5	0.38136
375	0.5561	49125.9	0.60334
370	0.8075	71334.6	0.8761
365	0.9217	81423	1
360	0.8252	72898.2	0.8953
355	0.7078	62527.1	0.76793
350	0.618	54594.1	0.6705
345	0.5384	47562.3	0.58414
340	0.4824	42615.2	0.52338
335	0.4517	39903.2	0.49007
330	0.428	37809.5	0.46436
325	0.3969	35062.2	0.43062
320	0.3642	32173.4	0.39514
315	0.3373	29797.1	0.36595
310	0.3151	27835.9	0.34187
305	0.2972	26254.7	0.32245
300	0.2864	25300.6	0.31073
295	0.2834	25035.6	0.30748
290	0.2853	25203.4	0.30954
285	0.285	25176.9	0.30921
280	0.2777	24532	0.30129
275	0.2652	23427.8	0.28773
270	0.2552	22544.4	0.27688
265	0.2574	22738.7	0.27927
260	0.2702	23869.5	0.29315
255	0.2763	24408.3	0.29977
250	0.2693	23790	0.29218
245	0.2635	23277.6	0.28588
240	0.2815	24867.7	0.30541
235	0.3596	31767.1	0.39015
230	0.5479	48401.5	0.59445
225	0.82	72438.8	0.88966
220	1.0544	93145.7	1.14397

## Sheet: Photophysics K2(4)
K2[4]
Absorption				Emission			Calculation - Absorption			Excitation	at
											890 nm
wavelength [nm]	absorbance	ε [104 lmol-1cm-1]	normalized absorbance	wavelength [nm]	emission	normalized emission	wavelength [nm]	intensity	normalized	wavelength [nm]	intensity
190	0.00108	316.473	0.00149	800.01	8016.18	0.04926	833.7	0.45118	0.88913	300	748.926
191	0.00746	2193.82	0.0103	801	7925.92	0.0487	827.4	0.44302	0.87305	301	660.879
192	0.01097	3226.1	0.01514	801.99	7214.44	0.04433	398.9	0	0	302	544.589
193	0.00128	375.951	0.00176	802.98	7554.36	0.04642	396.8	1.54099e-05	3.03679e-05	303	840.129
194	-0.01223	-3597.5	-0.01689	803.97	9234.95	0.05675	379.3	0.00493	0.00972	304	749.984
195	-0.00818	-2406.9	-0.0113	804.96	8560.84	0.0526	378	1.47083e-09	2.89853e-09	305	628.507
196	-0.02054	-6040.37	-0.02835	805.95	9160.92	0.05629	377.7	0.000149172	0.00029397	306	792.26
197	-0.01178	-3463.79	-0.01626	806.94	9010.71	0.05537	375.3	2.39561e-05	4.72097e-05	307	615.107
198	0.01185	3485.84	0.01636	807.93	7956.81	0.04889	375.2	0.000476339	0.00093871	308	734.374
199	-0.01087	-3198.08	-0.01501	808.92	8788.55	0.054	374.5	0.000215173	0.000424036	309	669.091
200	0.03386	9960.11	0.04675	809.91	8626.13	0.05301	369.3	2.41952e-07	4.76809e-07	310	508.443
201	-0.0018	-529.52	-0.00249	810.9	8848.13	0.05437	367.6	0	0	311	625.842
202	0.08618	25349.8	0.119	811.89	9268.71	0.05695	360.5	5.88332e-09	1.15941e-08	312	707.041
203	-0.06947	-20433.9	-0.09592	812.88	8083.9	0.04967	349.1	0.49321	0.97196	313	673.017
204	0.44769	131686	0.61816	813.87	9456.37	0.05811	348	0.50744	1	314	673.347
205	0.7635	224581	1.05422	814.86	8273.88	0.05084	318	0.0557	0.10977	315	656.312
206	0.10363	30482.2	0.14309	815.85	8775.71	0.05392	316.8	0.04687	0.09237	316	658.456
207	-0.18031	-53037.3	-0.24897	816.84	8296.99	0.05098	303.4	0	0	317	744.13
208	0.12873	37864.5	0.17774	817.83	9006.64	0.05534	296.6	2.39076e-05	4.71141e-05	318	755.375
209	0.45019	132421	0.62161	818.82	9320.19	0.05727	295.3	0	0	319	792.113
210	0.43639	128362	0.60255	819.81	9096.65	0.0559	294.6	0.000405128	0.000798376	320	725.591
211	0.39758	116947	0.54897	820.8	7971.07	0.04898	287.7	0.000435864	0.000858947	321	802.888
212	0.34665	101966	0.47865	821.79	8749.62	0.05376	284.8	0.000216191	0.000426042	322	898.291
213	0.32762	96369.2	0.45237	822.78	9848.84	0.06052	283.6	0.00125	0.00246	323	739.614
214	0.29858	87827.2	0.41228	823.77	9737.79	0.05984	282.6	0.00314	0.00619	324	874.344
215	0.2729	80272	0.37681	824.76	9919.68	0.06095	279.9	0.000617427	0.00122	325	1064.82
216	0.26488	77913.3	0.36574	825.75	9796.87	0.0602	279.7	2.35333e-08	4.63765e-08	326	960.825
217	0.26287	77321	0.36296	826.74	11104.2	0.06823	274	1.47083e-09	2.89853e-09	327	950.516
218	0.25765	75787.7	0.35576	827.73	10674.5	0.06559	272.4	0.00437	0.00861	328	1113.55
219	0.26078	76708.6	0.36008	828.72	11220.2	0.06895	271.6	4.41249e-09	8.69559e-09	329	989.18
220	0.26158	76942.1	0.36118	829.71	12701.4	0.07805	269.2	0.00968	0.01908	330	1184.87
221	0.26224	77137	0.36209	830.7	11931.3	0.07331	268.8	0.00635	0.01251	331	1101.19
222	0.25854	76049.9	0.35699	831.69	12566	0.07721	268.4	0.00517	0.01019	332	1306.4
223	0.25421	74775.4	0.35101	832.68	13025	0.08004	264.1	0.00015701	0.000309416	333	1107.29
224	0.25055	73699.9	0.34596	833.67	13151.8	0.08081	262.2	3.67708e-09	7.24633e-09	334	1175.4
225	0.24453	71928.2	0.33764	834.66	14449.3	0.08879	261.2	0.01946	0.03835	335	1304.42
226	0.2388	70243.2	0.32973	835.65	14968	0.09197	261	0.000414817	0.00081747	336	1412.05
227	0.2309	67919.6	0.31883	836.64	16141.9	0.09919	260.9	0.000313102	0.000617023	337	1394.89
228	0.21539	63356.7	0.29741	837.63	16006.2	0.09835	260.7	0.03214	0.06334	338	1378.73
229	0.20304	59722.4	0.28035	838.62	17973.1	0.11044	259.6	1.47083e-09	2.89853e-09	339	1423.97
230	0.18677	54937.3	0.25789	839.61	17702.8	0.10878				340	1369.27
231	0.17036	50109.5	0.23522	840.6	18514.1	0.11376				341	1480.67
232	0.15847	46614.1	0.21881	841.59	20233.9	0.12433				342	1488.57
233	0.14834	43632.8	0.20482	842.58	20081.6	0.1234				343	1453.12
234	0.13925	40958.6	0.19227	843.57	22340.9	0.13728				344	1516.96
235	0.12932	38040.4	0.17857	844.56	23281.2	0.14306				345	1502.8
236	0.12502	36775.7	0.17263	845.55	22551.4	0.13857				346	1488.32
237	0.11925	35076.5	0.16466	846.54	24591.7	0.15111				347	1492.89
238	0.11208	32968.4	0.15476	847.53	26696.8	0.16404				348	1341.87
239	0.10926	32139.4	0.15087	848.52	27416	0.16846				349	1368.5
240	0.10607	31201.3	0.14646	849.51	28976.9	0.17805				350	1419.21
241	0.10298	30290.1	0.14219	850.5	29937.5	0.18396				351	1416.86
242	0.10093	29688.4	0.13936	851.49	32418.8	0.1992				352	1343.05
243	0.09892	29096.7	0.13658	852.48	34642.2	0.21287				353	1436.8
244	0.09605	28252.2	0.13262	853.47	35861.7	0.22036				354	1305.84
245	0.0933	27443.3	0.12882	854.46	36865.9	0.22653				355	1341.15
246	0.08978	26407.4	0.12396	855.45	39590.3	0.24327				356	1283.99
247	0.08689	25558.9	0.11998	856.44	41986	0.25799				357	1395.17
248	0.08271	24329.5	0.11421	857.43	44497.1	0.27342				358	1475.81
249	0.07602	22360.2	0.10496	858.42	46725.6	0.28712				359	1406.56
250	0.07115	20929.9	0.09825	859.41	48826.8	0.30003				360	1463.26
251	0.06512	19154.5	0.08991	860.4	52152.2	0.32046				361	1490.8
252	0.05899	17351.3	0.08145	861.39	55216.4	0.33929				362	1502.26
253	0.05259	15470.6	0.07262	862.38	57538.8	0.35356				363	1649.99
254	0.04681	13768.7	0.06463	863.37	60799.7	0.3736				364	1604.87
255	0.03971	11679.5	0.05483	864.36	64831.7	0.39837				365	1747.17
256	0.03625	10661.6	0.05005	865.35	66716.6	0.40995				366	1762.04
257	0.03272	9623.3	0.04517	866.34	70879.2	0.43553				367	1860.63
258	0.02507	7372.86	0.03461	867.33	74891.8	0.46019				368	1833.53
259	0.02229	6557.25	0.03078	868.32	77192.3	0.47433				369	1961.25
260	0.01545	4545.17	0.02134	869.31	81384	0.50008				370	2024.3
261	0.01443	4245.47	0.01993	870.3	84629	0.52002				371	2183.75
262	0.01167	3431.77	0.01611	871.29	89370.5	0.54916				372	2277.29
263	0.00896	2635.1	0.01237	872.28	92914	0.57093				373	2158.26
264	0.00634	1865.75	0.00876	873.27	97151.4	0.59697				374	2398.4
265	0.00546	1607.23	0.00754	874.26	100011	0.61454				375	2463.95
266	0.00396	1163.68	0.00546	875.25	102627	0.63061				376	2475.27
267	0.00253	744.509	0.00349	876.24	110056	0.67627				377	2726.21
268	0.00335	984.983	0.00462	877.23	112357	0.6904				378	2850.52
269	0.0027	792.853	0.00372	878.22	114910	0.70609				379	3006.4
270	0.0026	764.122	0.00359	879.21	119681	0.7354				380	3149.25
271	0.00304	894.477	0.0042	880.2	122643	0.75361				381	3425.04
272	0.00409	1202.23	0.00564	881.19	125999	0.77423				382	3437.5
273	0.00633	1863.28	0.00875	882.18	129154	0.79361				383	3375.3
274	0.00642	1887.52	0.00886	883.17	132658	0.81515				384	3545.96
275	0.01018	2994.12	0.01405	884.16	136439	0.83838				385	3373.23
276	0.01458	4289.54	0.02014	885.15	140117	0.86098				386	3464.74
277	0.01801	5298.66	0.02487	886.14	144365	0.88708				387	3327.19
278	0.02139	6291.94	0.02954	887.13	145108	0.89165				388	3499.81
279	0.02098	6170.29	0.02896	888.12	147810	0.90825				389	3296.2
280	0.02125	6251.45	0.02935	889.11	150427	0.92433				390	3309.43
281	0.0283	8323.9	0.03907	890.1	153541	0.94346				391	3527.8
282	0.03026	8901.7	0.04179	891.09	154390	0.94869				392	3382.83
283	0.03242	9536.37	0.04477	892.08	156746	0.96316				393	3650.24
284	0.03433	10098	0.0474	893.07	158037	0.97109				394	3595.47
285	0.04077	11993.1	0.0563	894.06	161562	0.99275				395	3781.98
286	0.04027	11843.9	0.0556	895.05	161691	0.99355				396	3836.74
287	0.0442	13001.4	0.06103	896.04	161655	0.99333				397	4096.11
288	0.04587	13492.9	0.06334	897.03	161579	0.99286				398	4106.97
289	0.04989	14675.2	0.06889	898.02	159682	0.9812				399	4285.76
290	0.05159	15173.9	0.07123	899.01	162126	0.99622				400	4765.75
291	0.05374	15806.6	0.0742	900	161723	0.99374				401	4919.24
292	0.05325	15664.1	0.07353	900.99	162212	0.99675				402	5070.56
293	0.05621	16533	0.07761	901.98	162741	1				403	5557.56
294	0.05501	16179.6	0.07595	902.97	160946	0.98897				404	5569.8
295	0.05606	16489.6	0.07741	903.96	160873	0.98852				405	5583.56
296	0.05918	17408.7	0.08172	904.95	160595	0.98681				406	5608.16
297	0.05843	17186.7	0.08068	905.94	161205	0.99056				407	5437.52
298	0.05775	16987.5	0.07974	906.93	159579	0.98057				408	5304.34
299	0.05662	16653.1	0.07817	907.92	158521	0.97407				409	4659.02
300	0.05719	16822.4	0.07897	908.91	159746	0.98159				410	4411
301	0.05382	15830.9	0.07431	909.9	157787	0.96956				411	3816.53
302	0.05536	16282.6	0.07643	910.89	157169	0.96576				412	3345.1
303	0.05551	16328.8	0.07665	911.88	156443	0.9613				413	2845.21
304	0.05323	15657.7	0.0735	912.87	157111	0.9654				414	2344.43
305	0.05461	16063.3	0.0754	913.86	155836	0.95757				415	1998.62
306	0.05357	15757.6	0.07397	914.85	154602	0.94999				416	1648.08
307	0.05152	15153.9	0.07114	915.84	154260	0.94789				417	1257.69
308	0.05014	14747.8	0.06923	916.83	154854	0.95153				418	993.71
309	0.05056	14871.1	0.06981	917.82	152390	0.9364				419	898.583
310	0.04921	14476.4	0.06795	918.81	152553	0.93739				420	721.993
311	0.0481	14148.1	0.06641	919.8	151627	0.9317				421	651.383
312	0.04861	14299.8	0.06713	920.79	150704	0.92604				422	540.448
313	0.04735	13928.9	0.06538	921.78	149295	0.91737				423	449.83
314	0.04792	14094.7	0.06616	922.77	147024	0.90342				424	356.977
315	0.04783	14069.4	0.06604	923.76	145655	0.89501				425	298.205
316	0.04847	14258.6	0.06693	924.75	145022	0.89112				426	279.785
317	0.04601	13534.9	0.06354	925.74	143973	0.88468				427	168.817
318	0.04823	14187.2	0.0666	926.73	142346	0.87468				428	261.087
319	0.04736	13929.8	0.06539	927.72	141209	0.86769				429	219.737
320	0.04911	14445	0.06781	928.71	140006	0.8603				430	173.949
321	0.04997	14699.2	0.069	929.7	137474	0.84474				431	134.968
322	0.05057	14874.4	0.06982	930.69	137611	0.84558				432	96.4961
323	0.0544	16000.4	0.07511	931.68	134869	0.82873				433	195.64
324	0.05357	15757.5	0.07397	932.67	134916	0.82902				434	177.713
325	0.05776	16989.3	0.07975	933.66	132875	0.81648				435	127.245
326	0.06222	18302	0.08591	934.65	131616	0.80874				436	163.643
327	0.06227	18317.8	0.08599	935.64	128434	0.78919				437	113.272
328	0.06341	18650.8	0.08755	936.63	128336	0.78859				438	119.014
329	0.06656	19578.4	0.0919	937.62	127563	0.78384				439	147.562
330	0.06949	20439.9	0.09595	938.61	126572	0.77775				440	83.5521
331	0.07186	21137.9	0.09923	939.6	125269	0.76974				441	59.7487
332	0.07605	22368.9	0.105	940.59	121951	0.74936				442	133.8
333	0.07681	22594	0.10606	941.58	122144	0.75054				443	159.783
334	0.08213	24159.7	0.11341	942.57	119857	0.73649				444	53.4414
335	0.08462	24891.8	0.11685	943.56	119825	0.73629				445	110.782
336	0.08893	26158.9	0.12279	944.55	117489	0.72194				446	72.6088
337	0.09087	26729.1	0.12547	945.54	117618	0.72273				447	67.802
338	0.09688	28497.5	0.13377	946.53	116507	0.7159				448	134.626
339	0.10017	29464.8	0.13831	947.52	114756	0.70514				449	96.9576
340	0.10348	30437.1	0.14288	948.51	114351	0.70265				450	52.43
341	0.1016	29884.9	0.14029	949.5	111796	0.68696				451	60.1946
342	0.10776	31697.9	0.1488	950.49	110706	0.68026				452	108.382
343	0.10512	30921.5	0.14515	951.48	110060	0.67629				453	122.945
344	0.10862	31951.4	0.14999	952.47	108421	0.66622				454	72.3521
345	0.10932	32156.7	0.15095	953.46	107178	0.65858				455	70.3149
346	0.11299	33236.8	0.15602	954.45	106430	0.65398				456	99.5574
347	0.11365	33429.7	0.15692	955.44	105891	0.65067				457	86.4206
348	0.11407	33552.5	0.1575	956.43	104471	0.64194				458	92.4262
349	0.11715	34459.9	0.16176	957.42	104098	0.63965				459	67.4216
350	0.11621	34181.9	0.16046	958.41	103241	0.63439				460	65.1435
351	0.11717	34465.9	0.16179	959.4	101693	0.62487				461	53.7778
352	0.11886	34962	0.16412	960.39	100140	0.61533				462	48.8099
353	0.11799	34706	0.16292	961.38	99760	0.613				463	91.984
354	0.12134	35691.6	0.16754	962.37	98555.2	0.60559				464	81.67
355	0.12084	35545	0.16685	963.36	96717.8	0.5943				465	13.2878
356	0.12314	36221.1	0.17003	964.35	96304.6	0.59176				466	8.83108
357	0.12896	37934.2	0.17807	965.34	95490.8	0.58676				467	54.7471
358	0.13041	38359	0.18006	966.33	94524.7	0.58083				468	56.5541
359	0.12962	38126.5	0.17897	967.32	92784.7	0.57014				469	31.2919
360	0.13483	39660.1	0.18617	968.31	92340.6	0.56741				470	20.2146
361	0.13999	41176.4	0.19329	969.3	91221.4	0.56053				471	41.8938
362	0.14118	41528.6	0.19494	970.29	89022.1	0.54702				472	-14.6798
363	0.14587	42908.1	0.20142	971.28	88442.6	0.54345				473	-2.44176
364	0.14801	43535.8	0.20436	972.27	87692.1	0.53884				474	3.84369
365	0.14958	43997.6	0.20653	973.26	87764.8	0.53929				475	13.8346
366	0.15283	44954.3	0.21102	974.25	86086.9	0.52898				476	-5.92932
367	0.15584	45840.9	0.21519	975.24	85212.4	0.52361				477	-21.11
368	0.1596	46944.4	0.22037	976.23	83327.4	0.51202				478	7.47903
369	0.16028	47144.7	0.22131	977.22	82154.1	0.50481				479	25.7862
370	0.16071	47271	0.2219	978.21	81914.7	0.50334				480	-9.51318
371	0.16217	47701.4	0.22392	979.2	80414.7	0.49413				481	19.7128
372	0.16297	47936.5	0.22502	980.19	79538.3	0.48874				482	-24.9957
373	0.16302	47951.8	0.22509	981.18	78408.6	0.4818				483	54.066
374	0.16669	49030.8	0.23016	982.17	77151	0.47407				484	31.0086
375	0.16778	49352.5	0.23167	983.16	75962.7	0.46677				485	45.7522
376	0.17254	50752	0.23824	984.15	74694.2	0.45897				486	-13.8572
377	0.17609	51795.1	0.24314	985.14	73789.3	0.45341				487	1.57976
378	0.18184	53488.6	0.25108	986.13	72630.9	0.4463				488	84.6555
379	0.18711	55037.7	0.25836	987.12	71698.1	0.44056				489	-6.34591
380	0.19176	56404.5	0.26477	988.11	70594.8	0.43379				490	33.6637
381	0.19751	58095.8	0.27271	989.1	68936.3	0.42359				491	56.9355
382	0.20687	60849.5	0.28564	990.09	67940.2	0.41747				492	22.8803
383	0.21014	61810.6	0.29015	991.08	67539.9	0.41501				493	5.88536
384	0.21121	62128.1	0.29164	992.07	66293.8	0.40736				494	17.1686
385	0.21332	62746.9	0.29454	993.06	65498.1	0.40247				495	29.647
386	0.21216	62406.1	0.29295	994.05	63690.3	0.39136				496	13.6326
387	0.20788	61146	0.28703	995.04	63537.9	0.39042				497	-31.2315
388	0.20639	60707.8	0.28497	996.03	63556.3	0.39054				498	47.4344
389	0.20043	58957.2	0.27676	997.02	62149.7	0.38189				499	-17.7383
390	0.19816	58288.5	0.27362	998.01	60305.6	0.37056				500	-14.2979
391	0.19856	58404.8	0.27416	999	58991.2	0.36248				501	33.8496
392	0.19878	58469.8	0.27447	999.99	57690.7	0.35449				502	49.6567
393	0.20378	59940.1	0.28137	1000.98	56716	0.3485				503	53.7488
394	0.20972	61687.8	0.28957	1001.97	56381.6	0.34645				504	7.23657
395	0.21501	63243.4	0.29688	1002.96	55076.5	0.33843				505	14.6846
396	0.22474	66107.9	0.31032	1003.95	54554.8	0.33522				506	1.85825
397	0.23041	67774.4	0.31814	1004.94	52874.6	0.3249				507	-20.6443
398	0.24377	71703.4	0.33659	1005.93	51941.8	0.31917				508	-11.3434
399	0.25432	74807.6	0.35116	1006.92	52359.8	0.32174				509	57.1272
400	0.26863	79016	0.37092	1007.91	50850.1	0.31246				510	42.1095
401	0.28334	83343.4	0.39123	1008.9	50651.2	0.31124				511	5.7658
402	0.30915	90936.9	0.42687	1009.89	49055.5	0.30143				512	-9.66139
403	0.32951	96925.7	0.45499	1010.88	48630.7	0.29882				513	-17.4222
404	0.35029	103038	0.48368	1011.87	47494.4	0.29184				514	37.1158
405	0.36564	107553	0.50487	1012.86	46862.6	0.28796				515	-88.5158
406	0.37066	109029	0.5118	1013.85	45488	0.27951				516	-7.93064
407	0.36528	107445	0.50436	1014.84	45131.9	0.27732				517	11.9717
408	0.34981	102896	0.48301	1015.83	44482.3	0.27333				518	10.0384
409	0.32745	96319.1	0.45214	1016.82	43532.4	0.26749				519	20.1915
410	0.30147	88676.3	0.41626	1017.81	43550.4	0.2676				520	8.14021
411	0.26971	79333.2	0.3724	1018.8	42426.1	0.2607				521	-12.3011
412	0.23197	68234.2	0.3203	1019.79	41440.5	0.25464				522	49.5645
413	0.1948	57300.8	0.26898	1020.78	41020.9	0.25206				523	58.2181
414	0.1637	48150.6	0.22603	1021.77	41058	0.25229				524	-6.28144
415	0.13486	39668.9	0.18621	1022.76	40073.3	0.24624				525	40.0275
416	0.11247	33083	0.1553	1023.75	39077.9	0.24012				526	-27.3834
417	0.09312	27390.8	0.12858	1024.74	38665.5	0.23759				527	27.5538
418	0.07652	22508.4	0.10566	1025.73	38261.3	0.2351				528	-17.0638
419	0.06803	20009.9	0.09393	1026.72	37645.6	0.23132				529	17.2119
420	0.0584	17178.7	0.08064	1027.71	36812.2	0.2262				530	43.3458
421	0.05137	15111.1	0.07093	1028.7	36471.5	0.22411				531	50.2696
422	0.04493	13215.1	0.06203	1029.69	35910.2	0.22066				532	-87.9907
423	0.04077	11993.5	0.0563	1030.68	35173.8	0.21613				533	26.5633
424	0.03757	11050.1	0.05187	1031.67	34602.3	0.21262				534	42.2855
425	0.03547	10434	0.04898	1032.66	34109.2	0.20959				535	78.4716
426	0.03346	9840.92	0.04619	1033.65	33919	0.20842				536	4.51035
427	0.03246	9546.92	0.04481	1034.64	32998.2	0.20276				537	2.27191
428	0.0314	9237.68	0.04336	1035.63	32504.6	0.19973				538	11.4214
429	0.0311	9148.9	0.04295	1036.62	32456.1	0.19943				539	25.2735
430	0.03032	8917.12	0.04186	1037.61	31826.7	0.19557				540	135.733
431	0.02929	8614.42	0.04044	1038.6	31385.1	0.19285				541	39.2705
432	0.02846	8372.77	0.0393	1039.59	31068.7	0.19091				542	27.8323
433	0.029	8529.4	0.04004	1040.58	30824.7	0.18941				543	63.0176
434	0.0273	8030.24	0.0377	1041.57	30273.9	0.18602				544	75.1162
435	0.02591	7620.09	0.03577	1042.56	29975.1	0.18419				545	89.8346
436	0.02595	7633.92	0.03583	1043.55	29429.5	0.18084				546	21.4462
437	0.02503	7362.19	0.03456	1044.54	29027.9	0.17837				547	67.1121
438	0.02367	6962.13	0.03268	1045.53	28319.5	0.17402				548	43.4245
439	0.02284	6717.58	0.03153	1046.52	28029.1	0.17223				549	128.848
440	0.02121	6239.41	0.02929	1047.51	27896.5	0.17142				550	39.093
441	0.02281	6708.86	0.03149	1048.5	27429.5	0.16855				551	56.4703
442	0.02133	6274.9	0.02946	1049.49	27507.2	0.16902				552	118.528
443	0.02006	5900.87	0.0277	1050.48	27186.4	0.16705				553	124.126
444	0.01923	5655.54	0.02655	1051.47	26242.1	0.16125				554	65.1209
445	0.01828	5377.33	0.02524	1052.46	25410	0.15614				555	22.6667
446	0.01815	5337.91	0.02506	1053.45	25933.2	0.15935				556	68.5324
447	0.01789	5262.23	0.0247	1054.44	25170.5	0.15467				557	33.1924
448	0.01742	5124.31	0.02405	1055.43	24531.6	0.15074				558	118.287
449	0.01732	5093.48	0.02391	1056.42	24613.3	0.15124				559	43.9275
450	0.01663	4890.54	0.02296	1057.41	24135.7	0.14831				560	83.269
451	0.01699	4996.29	0.02345	1058.4	23812.4	0.14632				561	266.985
452	0.01673	4921.35	0.0231	1059.39	23183.8	0.14246				562	92.2165
453	0.01625	4778.94	0.02243	1060.38	23068.9	0.14175				563	140.691
454	0.01635	4808.67	0.02257	1061.37	22698.4	0.13948				564	149.568
455	0.01545	4543.53	0.02133	1062.36	22721.5	0.13962				565	227.899
456	0.01448	4258.51	0.01999	1063.35	22204	0.13644				566	104.852
457	0.01413	4155.98	0.01951	1064.34	21996.1	0.13516				567	105.209
458	0.01521	4472.83	0.021	1065.33	21717.1	0.13345				568	-16.2289
459	0.01522	4477.19	0.02102	1066.32	21398.5	0.13149				569	62.5218
460	0.01407	4139.61	0.01943	1067.31	21328.1	0.13106				570	62.8289
461	0.01291	3798.49	0.01783	1068.3	21161.2	0.13003				571	99.0498
462	0.01365	4016.07	0.01885	1069.29	20265.7	0.12453				572	118.999
463	0.01486	4371.31	0.02052	1070.28	20358.8	0.1251				573	-5.56776
464	0.01411	4149.65	0.01948	1071.27	20478.3	0.12583				574	16.7879
465	0.01457	4285.58	0.02012	1072.26	20210.2	0.12419				575	76.0517
466	0.01222	3593.45	0.01687	1073.25	19941.4	0.12253				576	81.8707
467	0.01351	3974.43	0.01866	1074.24	19541.1	0.12007				577	76.1365
468	0.01245	3661.35	0.01719	1075.23	19116.6	0.11747				578	96.6691
469	0.01181	3474.38	0.01631	1076.22	18928.9	0.11631				579	25.6985
470	0.01151	3386.1	0.01589	1077.21	18543.8	0.11395				580	66.0242
471	0.0128	3763.7	0.01767	1078.2	18504.4	0.1137				581	86.3483
472	0.01276	3753.36	0.01762	1079.19	18338.8	0.11269				582	31.7851
473	0.01311	3857.25	0.01811	1080.18	17846.3	0.10966				583	17.3793
474	0.01273	3743.8	0.01757	1081.17	17927.1	0.11016				584	116.44
475	0.0133	3913.58	0.01837	1082.16	17292.1	0.10625				585	2.92409
476	0.01175	3457.01	0.01623	1083.15	17038.8	0.1047				586	49.9905
477	0.01233	3628.04	0.01703	1084.14	16825.4	0.10339				587	65.1659
478	0.01208	3553.84	0.01668	1085.13	16850.1	0.10354				588	-83.5672
479	0.01214	3569.97	0.01676	1086.12	16652	0.10232				589	93.1946
480	0.0116	3411.65	0.01601	1087.11	16565.2	0.10179				590	15.1896
481	0.01131	3325.34	0.01561	1088.1	16095.4	0.0989				591	46.08
482	0.01051	3092.64	0.01452	1089.09	15998.5	0.09831				592	-12.4138
483	0.01137	3344.14	0.0157	1090.08	15674.8	0.09632				593	-59.7086
484	0.01064	3129.41	0.01469	1091.07	15672.2	0.0963				594	-15.9144
485	0.0116	3412.69	0.01602	1092.06	15199.2	0.0934				595	-16.1187
486	0.01174	3452.99	0.01621	1093.05	15126.8	0.09295				596	52.1968
487	0.00745	2192.21	0.01029	1094.04	15059.4	0.09254				597	-3.29988
488	0.00624	1836.53	0.00862	1095.03	14863	0.09133				598	66.7767
489	0.00675	1986.34	0.00932	1096.02	14752.3	0.09065				599	60.6669
490	0.00667	1962.54	0.00921	1097.01	14304	0.08789				600	88.4562
491	0.00574	1688.61	0.00793	1098	14075.6	0.08649				601	-61.7704
492	0.00627	1843.74	0.00865	1098.99	14151.1	0.08695				602	-13.8543
493	0.00538	1582.35	0.00743	1099.98	13817.1	0.0849				603	-62.838
494	0.00595	1749.46	0.00821	1100.97	13731	0.08437				604	119.529
495	0.00482	1418.36	0.00666	1101.96	13525.4	0.08311				605	-70.7251
496	0.00583	1716.05	0.00806	1102.95	13446	0.08262				606	-14.2497
497	0.00411	1210.12	0.00568	1103.94	13166.8	0.08091				607	93.2224
498	0.00431	1268.68	0.00596	1104.93	12938	0.0795				608	-93.3392
499	0.00549	1615.85	0.00759	1105.92	12838.9	0.07889				609	35.9779
500	0.00496	1459.9	0.00685	1106.91	12828.9	0.07883				610	-133.176
501	0.00532	1565.42	0.00735	1107.9	12286.1	0.07549				611	21.6465
502	0.00436	1283.43	0.00602	1108.89	12541.4	0.07706				612	-86.5307
503	0.00421	1237.77	0.00581	1109.88	12258.4	0.07532				613	21.582
504	0.00375	1102.74	0.00518	1110.87	12117.7	0.07446				614	25.1776
505	0.00441	1297.32	0.00609	1111.86	12084.3	0.07425				615	14.3842
506	0.00316	930.189	0.00437	1112.85	11640.5	0.07153				616	21.5525
507	0.004	1175.31	0.00552	1113.84	11570.3	0.0711				617	-14.3525
508	0.00437	1284.32	0.00603	1114.83	11627	0.07144				618	71.6596
509	0.00448	1316.45	0.00618	1115.82	11150.7	0.06852				619	-25.1378
510	0.00429	1262.53	0.00593	1116.81	11256.7	0.06917				620	118.872
511	0.00407	1198.29	0.00562	1117.8	10903.6	0.067				621	29.0702
512	0.00414	1217.11	0.00571	1118.79	10851.4	0.06668				622	66.3019
513	0.00436	1283.9	0.00603	1119.78	10799.5	0.06636				623	-22.4666
514	0.00344	1012.62	0.00475	1120.77	10685.1	0.06566				624	26.5994
515	0.00362	1064.94	0.005	1121.76	10525.1	0.06467				625	196.297
516	0.00425	1249.07	0.00586	1122.75	10307.2	0.06333				626	-39.0732
517	0.00358	1053.09	0.00494	1123.74	9966.34	0.06124				627	106.658
518	0.00376	1105.63	0.00519	1124.73	10067.4	0.06186				628	-43.8166
519	0.00365	1072.4	0.00503	1125.72	9954.08	0.06116				629	-12.0341
520	0.0038	1118	0.00525	1126.71	9551.16	0.05869				630	68.5913
521	0.0043	1263.64	0.00593	1127.7	9454.67	0.0581				631	105.745
522	0.00329	967.572	0.00454	1128.69	9301.15	0.05715				632	36.8766
523	0.0042	1234.53	0.0058	1129.68	9349.6	0.05745				633	-20.7632
524	0.00385	1131	0.00531	1130.67	9543.26	0.05864				634	-8.41833
525	0.00331	973.334	0.00457	1131.66	9206.33	0.05657				635	-115.843
526	0.00292	857.677	0.00403	1132.65	8738.21	0.05369				636	113.257
527	0.00288	847.876	0.00398	1133.64	8527.25	0.0524				637	-159.135
528	0.00344	1011.26	0.00475	1134.63	8481.03	0.05211				638	125.587
529	0.00352	1036.41	0.00487	1135.62	8135.29	0.04999				639	-27.036
530	0.00362	1063.82	0.00499	1136.61	8254.82	0.05072				640	-109.453
531	0.00368	1081.03	0.00507	1137.6	7712.43	0.04739				641	32.2402
532	0.00418	1230.65	0.00578	1138.59	7618.14	0.04681				642	46.3655
533	0.00386	1136.41	0.00533	1139.58	7660.66	0.04707				643	32.4953
534	0.00429	1261.6	0.00592	1140.57	7372.61	0.0453				644	-37.133
535	0.00386	1135.58	0.00533	1141.56	6979.23	0.04289				645	-55.2442
536	0.00408	1200.9	0.00564	1142.55	7048.6	0.04331				646	4.54561
537	0.0036	1058.52	0.00497	1143.54	7007.14	0.04306				647	-13.4417
538	0.00343	1007.95	0.00473	1144.53	6877.34	0.04226				648	-17.8608
539	0.004	1175.18	0.00552	1145.52	6739.06	0.04141				649	-198.467
540	0.00407	1198.07	0.00562	1146.51	6495.83	0.03992				650	50.7546
541	0.00419	1233.15	0.00579	1147.5	6434.73	0.03954				651	4.75702
542	0.00422	1240.99	0.00583	1148.49	6196.64	0.03808				652	-34.1676
543	0.00375	1101.6	0.00517	1149.48	6396.16	0.0393				653	29.9806
544	0.00401	1179.27	0.00554	1150.47	5973.98	0.03671				654	40.654
545	0.00408	1198.76	0.00563	1151.46	6251.22	0.03841				655	169.472
546	0.0048	1413.19	0.00663	1152.45	5689.87	0.03496				656	-77.8834
547	0.00498	1465.41	0.00688	1153.44	5483.84	0.0337				657	-10.4812
548	0.00466	1370.18	0.00643	1154.43	5714.89	0.03512				658	74.0519
549	0.00487	1432.96	0.00673	1155.42	5617.02	0.03451				659	90.4537
550	0.00446	1312.22	0.00616	1156.41	5416.59	0.03328				660	37.4274
551	0.00481	1413.97	0.00664	1157.4	5240.55	0.0322				661	-155.935
552	0.00529	1556.09	0.0073	1158.39	5090.07	0.03128				662	86.3008
553	0.00539	1586.13	0.00745	1159.38	5055.5	0.03106				663	-53.9537
554	0.00571	1680.14	0.00789	1160.37	4702.4	0.02889				664	-124.32
555	0.00535	1574.02	0.00739	1161.36	4599.22	0.02826				665	-26.9854
556	0.00534	1570.22	0.00737	1162.35	4590.18	0.02821				666	-200.177
557	0.00556	1634.18	0.00767	1163.34	4236.44	0.02603				667	5.42715
558	0.00533	1568.33	0.00736	1164.33	4322.83	0.02656				668	-32.9119
559	0.00544	1600.65	0.00751	1165.32	3945.16	0.02424				669	-200.325
560	0.0063	1854.08	0.0087	1166.31	3776.07	0.0232				670	56.535
561	0.00608	1787.25	0.00839	1167.3	3614.46	0.02221				671	80.4578
562	0.00545	1602.91	0.00752	1168.29	3704.24	0.02276				672	87.7099
563	0.00564	1657.82	0.00778	1169.28	3310.26	0.02034				673	142.695
564	0.00622	1828.18	0.00858	1170.27	3192.4	0.01962				674	223.881
565	0.00646	1900.34	0.00892	1171.26	3021.06	0.01856				675	36.4009
566	0.0061	1794.61	0.00842	1172.25	2970.9	0.01826				676	-103.787
567	0.00625	1838.23	0.00863	1173.24	2604.09	0.016				677	-66.5887
568	0.00605	1778.78	0.00835	1174.23	2606.89	0.01602				678	29.525
569	0.00594	1748.12	0.00821	1175.22	2474.78	0.01521				679	165.441
570	0.00666	1959.88	0.0092	1176.21	2329.46	0.01431				680	130.118
571	0.00641	1886.48	0.00886	1177.2	2346.16	0.01442				681	-4.98338
572	0.00564	1659.62	0.00779	1178.19	2345.52	0.01441				682	94.5515
573	0.00571	1679.47	0.00788	1179.18	2209.2	0.01357				683	83.4107
574	0.00638	1875.29	0.0088	1180.17	2269.78	0.01395				684	135.208
575	0.00585	1720.22	0.00808	1181.16	2137.25	0.01313				685	158.028
576	0.00536	1578	0.00741	1182.15	2098.41	0.01289				686	184.752
577	0.00603	1773.3	0.00832	1183.14	2034.66	0.0125				687	114.55
578	0.00564	1660.15	0.00779	1184.13	2427.07	0.01491				688	196.419
579	0.00482	1419.1	0.00666	1185.12	2209.79	0.01358				689	157.729
580	0.00558	1640.32	0.0077	1186.11	2289.39	0.01407				690	189.571
581	0.00567	1667.05	0.00783	1187.1	2282.23	0.01402				691	63.2111
582	0.00556	1636.92	0.00768	1188.09	2226.81	0.01368				692	177.691
583	0.00319	938.27	0.0044	1189.08	2255.96	0.01386				693	46.1776
584	0.00417	1227.26	0.00576	1190.07	2366.22	0.01454				694	146.989
585	0.00449	1319.88	0.0062	1191.06	2592.27	0.01593				695	174.487
586	0.00355	1042.82	0.0049	1192.05	2545.36	0.01564				696	107.637
587	0.00335	984.538	0.00462	1193.04	2503.58	0.01538				697	80.442
588	0.0034	998.743	0.00469	1194.03	2523.17	0.0155				698	110.218
589	0.00249	731.156	0.00343	1195.02	2593.5	0.01594				699	174.42
590	0.00253	742.728	0.00349	1196.01	2639.72	0.01622				700	173.502
591	0.00279	821.3	0.00386	1197	2728.55	0.01677				701	117.796
592	0.00264	777.179	0.00365	1197.99	2703.31	0.01661				702	162.293
593	0.00341	1003.28	0.00471	1198.98	2394.07	0.01471				703	172.177
594	0.00244	718.092	0.00337	1199.97	2640.45	0.01622				704	214.011
595	0.00236	695.639	0.00327	1200.96	2603.62	0.016				705	178.484
596	0.00158	465.469	0.00218	1201.95	2335.13	0.01435				706	39.8267
597	0.00186	548.225	0.00257	1202.94	2544.01	0.01563				707	153.203
598	0.00193	568.871	0.00267	1203.93	2317.23	0.01424				708	333.128
599	0.00244	718.893	0.00337	1204.92	2432.57	0.01495				709	147.001
600	0.00228	671.026	0.00315	1205.91	2330.75	0.01432				710	211.198
601	0.00278	817.748	0.00384	1206.9	2412.98	0.01483				711	136.101
602	0.00311	915.596	0.0043	1207.89	2286.09	0.01405				712	173.762
603	0.00416	1224.37	0.00575	1208.88	2206.02	0.01356				713	239.706
604	0.00269	789.977	0.00371	1209.87	2256.39	0.01386				714	277.813
605	0.00222	653.586	0.00307	1210.86	2330.52	0.01432				715	90.7724
606	0.00225	661.498	0.00311	1211.85	2183.03	0.01341				716	290.199
607	0.00195	573.185	0.00269	1212.84	2272.69	0.01397				717	247.333
608	0.00184	540.03	0.00253	1213.83	2245.48	0.0138				718	284.074
609	0.00198	582.069	0.00273	1214.82	2325.68	0.01429				719	184.864
610	0.00221	648.847	0.00305	1215.81	2267.56	0.01393				720	331.564
611	0.00272	799.798	0.00375	1216.8	2271.77	0.01396				721	222.156
612	0.00235	692.519	0.00325	1217.79	2324.55	0.01428				722	309.006
613	0.00259	760.516	0.00357	1218.78	2267.66	0.01393				723	439.027
614	0.00292	858.058	0.00403	1219.77	2203.25	0.01354				724	426.884
615	0.00232	681.642	0.0032	1220.76	1982.27	0.01218				725	409.166
616	0.00199	583.891	0.00274	1221.75	2146.24	0.01319				726	212.179
617	0.00233	686.532	0.00322	1222.74	1997.8	0.01228				727	306.545
618	0.00235	690.963	0.00324	1223.73	2144.63	0.01318				728	406.493
619	0.00203	597.826	0.00281	1224.72	2064.99	0.01269				729	484.968
620	0.00209	613.763	0.00288	1225.71	1991.11	0.01223				730	457.087
621	0.00231	679.915	0.00319	1226.7	1952.56	0.012				731	492.011
622	0.00268	789.079	0.0037	1227.69	2173.46	0.01336				732	624.149
623	0.00251	737.845	0.00346	1228.68	2142.6	0.01317				733	557.285
624	0.00203	597.569	0.00281	1229.67	2105.8	0.01294				734	439.941
625	0.00197	580.161	0.00272	1230.66	2051.34	0.0126				735	529.573
626	0.00203	598.203	0.00281	1231.65	2322.37	0.01427				736	499.518
627	0.00201	590.625	0.00277	1232.64	1897.14	0.01166				737	407.132
628	0.00222	652.249	0.00306	1233.63	2003.08	0.01231				738	586.807
629	0.00189	556.599	0.00261	1234.62	2161.29	0.01328				739	622.959
630	0.00188	551.991	0.00259	1235.61	1821.08	0.01119				740	747.976
631	0.00165	484.67	0.00228	1236.6	1972.85	0.01212				741	542.92
632	0.00168	494.456	0.00232	1237.59	1867.22	0.01147				742	880.461
633	0.00144	423.306	0.00199	1238.58	1947.5	0.01197				743	950.914
634	0.00189	555.389	0.00261	1239.57	2170.14	0.01333				744	467.101
635	0.00154	452.375	0.00212	1240.56	2018.54	0.0124				745	876.246
636	0.00184	540.848	0.00254	1241.55	2061.37	0.01267				746	786.246
637	0.00193	567.594	0.00266	1242.54	2067.5	0.0127				747	1057
638	0.00147	432.734	0.00203	1243.53	2077.46	0.01277				748	1055.01
639	0.00149	438.717	0.00206	1244.52	2119.8	0.01303				749	1021.47
640	0.0012	354.093	0.00166	1245.51	2036.85	0.01252				750	794.416
641	0.00125	366.995	0.00172	1246.5	1998.15	0.01228				751	1155.67
642	0.00125	367.097	0.00172	1247.49	2096.15	0.01288				752	951.203
643	0.00136	399.908	0.00188	1248.48	1968.12	0.01209				753	1283.71
644	0.00123	362.367	0.0017	1249.47	1954.89	0.01201				754	1145.63
645	0.00131	384.789	0.00181	1250.46	1995.27	0.01226				755	1112.58
646	0.00167	489.99	0.0023							756	1176.06
647	0.00118	345.883	0.00162							757	1038.91
648	0.00138	405.35	0.0019							758	1400.3
649	0.00133	391.159	0.00184							759	1377.97
650	0.00102	299.615	0.00141							760	1377.25
651	0.000560028	164.731	0.000773274							761	1445.69
652	0.00107	314.795	0.00148							762	1183.25
653	0.000970055	285.339	0.00134							763	1395.04
654	0.00079297	233.25	0.00109							764	1354.11
655	0.00498	1464.72	0.00688							765	1402.45
656	0.00923	2715.36	0.01275							766	1411.29
657	-0.00115	-339.72	-0.00159							767	1286.68
658	0.000141322	41.5694	0.000195134							768	1201.56
659	0.00166	488.919	0.0023							769	1157.79
660	0.00189	556.74	0.00261							770	1096.67
661	0.00207	608.752	0.00286							771	979.771
662	0.00172	507.023	0.00238							772	1470.71
663	0.00209	613.622	0.00288							773	1293.13
664	0.00233	685.594	0.00322							774	1390.28
665	0.00256	752.162	0.00353							775	1299.11
666	0.00267	785.349	0.00369							776	1306.78
667	0.00207	608.514	0.00286							777	1000.16
668	0.00268	787.043	0.00369							778	1027.52
669	0.00325	956.285	0.00449							779	914.015
670	0.00287	845.658	0.00397							780	1342.84
671	0.00317	933.443	0.00438							781	1296.03
672	0.00347	1022.12	0.0048							782	1247.4
673	0.00368	1081.46	0.00508							783	996.03
674	0.00357	1051.18	0.00493							784	985.4
675	0.00402	1181.48	0.00555							785	935.789
676	0.00397	1167.81	0.00548							786	1164.85
677	0.00481	1415.69	0.00665							787	735.38
678	0.00472	1388.65	0.00652							788	775.446
679	0.00535	1574.38	0.00739							789	1010.31
680	0.006	1766.24	0.00829							790	511.011
681	0.00564	1660.26	0.00779							791	782.529
682	0.0065	1911.43	0.00897							792	1097.36
683	0.0067	1969.39	0.00924							793	1054.77
684	0.00634	1864.03	0.00875							794	638.473
685	0.00663	1949.21	0.00915							795	1101.91
686	0.00723	2126.07	0.00998							796	1040.34
687	0.00775	2280.3	0.0107							797	987.745
688	0.00759	2231.92	0.01048							798	896.406
689	0.0081	2381.2	0.01118							799	776.076
690	0.00823	2420.19	0.01136							800	923.957
691	0.00853	2508.16	0.01177							801	656.139
692	0.00884	2600.3	0.01221							802	944.819
693	0.00928	2730.04	0.01282							803	983.942
694	0.00982	2888.67	0.01356							804	1092.35
695	0.00948	2789.53	0.01309							805	1348.73
696	0.00919	2702.71	0.01269							806	1061.36
697	0.00984	2895.55	0.01359							807	1340.42
698	0.00981	2886.81	0.01355							808	1797.78
699	0.00987	2903.58	0.01363							809	997.477
700	0.00996	2929.57	0.01375							810	1386.88
701	0.01038	3053.4	0.01433							811	1110.14
702	0.00995	2928.05	0.01374							812	1223.07
703	0.01045	3072.89	0.01442							813	1225.51
704	0.01003	2951.04	0.01385							814	1559.12
705	0.01031	3031.39	0.01423							815	1386.23
706	0.01023	3009.6	0.01413							816	1573.58
707	0.01072	3154.62	0.01481							817	1541.38
708	0.01071	3150.52	0.01479							818	2081.96
709	0.01025	3013.57	0.01415							819	1554.48
710	0.01062	3123.16	0.01466							820	1843.56
711	0.01084	3188.01	0.01497							821	2155.39
712	0.01158	3407.42	0.016							822	2335.26
713	0.01178	3465.64	0.01627							823	2353.47
714	0.0118	3472.04	0.0163							824	2451.61
715	0.01234	3629.68	0.01704							825	2450.74
716	0.0135	3969.52	0.01863							826	2507.76
717	0.01373	4037.71	0.01895							827	2660.62
718	0.01407	4137.41	0.01942							828	2598.22
719	0.01531	4503.69	0.02114							829	2755.56
720	0.01585	4662.32	0.02189							830	2855.29
721	0.01684	4954.44	0.02326							831	2941.75
722	0.01766	5193.18	0.02438							832	2944.12
723	0.01841	5415.26	0.02542							833	3338.09
724	0.01913	5628.31	0.02642							834	3519.1
725	0.0203	5971.96	0.02803							835	3431.15
726	0.02136	6283.26	0.02949							836	3472.86
727	0.02248	6613.63	0.03105							837	3170.83
728	0.02347	6904.03	0.03241							838	3420.84
729	0.0252	7411.21	0.03479							839	3724.71
730	0.0263	7736.18	0.03631							840	3598.05
731	0.02823	8302.55	0.03897							841	4074.25
732	0.02964	8718.53	0.04093							842	3657.23
733	0.03074	9042.06	0.04245							843	3861.55
734	0.03235	9514.48	0.04466							844	3588.94
735	0.03379	9937.83	0.04665							845	3921.28
736	0.03532	10388.9	0.04877							846	3587.14
737	0.0373	10970.5	0.0515							847	3849.9
738	0.03955	11634.5	0.05461							848	3902.56
739	0.04191	12329	0.05787							849	3633.6
740	0.044	12942.5	0.06075							850	3661.56
741	0.04657	13699.6	0.06431							851	4185.61
742	0.04845	14251.2	0.0669							852	3903.05
743	0.05133	15098.4	0.07087							853	4252.39
744	0.05387	15846.9	0.07439							854	3413.55
745	0.05663	16658.7	0.0782							855	4265.17
746	0.05963	17541	0.08234							856	3315.25
747	0.06234	18335.9	0.08607							857	3541.59
748	0.06525	19192.2	0.09009							858	3269.66
749	0.06876	20226.8	0.09495							859	3143.05
750	0.07173	21099.2	0.09904							860	3986.49
751	0.07529	22147.2	0.10396							861	3307
752	0.07823	23011.4	0.10802							862	3380.98
753	0.08136	23931.7	0.11234							863	3303.14
754	0.08438	24820.9	0.11651							864	3307.64
755	0.08687	25551.8	0.11994							865	2770.72
756	0.08949	26322.2	0.12356							866	2934.48
757	0.09151	26915.9	0.12635							867	2996.7
758	0.09374	27574.3	0.12944							868	3405.98
759	0.09534	28044.4	0.13165							869	3043.73
760	0.09673	28452.4	0.13356							870	2890.79
761	0.09825	28899	0.13566
762	0.09846	28960.5	0.13595
763	0.10045	29548.3	0.13871
764	0.10091	29683.2	0.13934
765	0.10118	29762.4	0.13971
766	0.10135	29810.6	0.13994
767	0.10132	29803.1	0.1399
768	0.10093	29687.3	0.13936
769	0.10087	29670.2	0.13928
770	0.10041	29534.1	0.13864
771	0.10025	29489	0.13843
772	0.09972	29332.2	0.13769
773	0.0989	29092.4	0.13656
774	0.09815	28869.6	0.13552
775	0.097	28531.2	0.13393
776	0.09628	28321.3	0.13295
777	0.09596	28225.4	0.13249
778	0.09531	28035.3	0.1316
779	0.09452	27802.1	0.13051
780	0.094	27650.6	0.1298
781	0.09313	27394.3	0.12859
782	0.09231	27152.4	0.12746
783	0.09165	26959.1	0.12655
784	0.09125	26841.4	0.126
785	0.09065	26663.7	0.12516
786	0.09019	26529.1	0.12453
787	0.08968	26377.8	0.12382
788	0.0889	26151	0.12276
789	0.08943	26305.9	0.12348
790	0.08871	26093.1	0.12249
791	0.08873	26098.9	0.12251
792	0.08901	26181.9	0.1229
793	0.08929	26263.1	0.12328
794	0.08937	26289.3	0.12341
795	0.08965	26368.8	0.12378
796	0.09028	26556.5	0.12466
797	0.09113	26806.3	0.12583
798	0.09204	27074.4	0.12709
799	0.09254	27221.2	0.12778
800	0.09387	27612.1	0.12962
801	0.09646	28372	0.13318
802	0.09853	28982.5	0.13605
803	0.09995	29398.9	0.138
804	0.10172	29921.9	0.14046
805	0.10477	30819	0.14467
806	0.10722	31537	0.14804
807	0.11004	32368.1	0.15194
808	0.11308	33262.2	0.15614
809	0.11729	34499.7	0.16195
810	0.12116	35640.2	0.1673
811	0.12593	37043.2	0.17389
812	0.1305	38386.8	0.18019
813	0.13578	39939.4	0.18748
814	0.14128	41556.6	0.19507
815	0.14747	43379.3	0.20363
816	0.1545	45444.7	0.21333
817	0.16212	47686.3	0.22385
818	0.17056	50168.8	0.2355
819	0.17916	52700.4	0.24739
820	0.18818	55354	0.25984
821	0.19934	58635	0.27524
822	0.20984	61724.2	0.28974
823	0.22131	65098.6	0.30558
824	0.23457	68997.9	0.32389
825	0.24863	73134.1	0.3433
826	0.26243	77191.9	0.36235
827	0.27722	81544	0.38278
828	0.29342	86308.3	0.40515
829	0.31079	91416.8	0.42913
830	0.32952	96928	0.455
831	0.34705	102085	0.47921
832	0.36841	108367	0.50869
833	0.38769	114038	0.53532
834	0.40961	120484	0.56557
835	0.43288	127330	0.59771
836	0.45537	133946	0.62877
837	0.47931	140989	0.66183
838	0.50169	147572	0.69273
839	0.52445	154266	0.72415
840	0.5475	161045	0.75597
841	0.56974	167586	0.78668
842	0.59093	173820	0.81594
843	0.61074	179648	0.8433
844	0.63073	185528	0.8709
845	0.6486	190783	0.89557
846	0.66531	195698	0.91864
847	0.68128	200396	0.94069
848	0.69013	202999	0.95291
849	0.70129	206282	0.96832
850	0.70878	208485	0.97866
851	0.71489	210282	0.9871
852	0.72034	211887	0.99463
853	0.72108	212103	0.99565
854	0.72389	212931	0.99953
855	0.72423	213031	1
856	0.72128	212161	0.99592
857	0.7158	210550	0.98836
858	0.70569	207577	0.9744
859	0.69396	204127	0.95821
860	0.68136	200421	0.94081
861	0.67123	197441	0.92682
862	0.65871	193757	0.90953
863	0.6425	188990	0.88715
864	0.62834	184824	0.8676
865	0.61183	179967	0.84479
866	0.59232	174228	0.81786
867	0.57158	168130	0.78923
868	0.55198	162362	0.76216
869	0.53424	157146	0.73767
870	0.51461	151371	0.71056
871	0.49493	145583	0.68339
872	0.47638	140126	0.65777
873	0.45673	134345	0.63064
874	0.43984	129377	0.60732
875	0.41977	123475	0.57961
876	0.40142	118076	0.55427
877	0.38285	112615	0.52864
878	0.36602	107663	0.50539
879	0.35005	102967	0.48334
880	0.33301	97954.1	0.45981
881	0.3192	93890.5	0.44074
882	0.30238	88943.9	0.41752
883	0.28993	85282.8	0.40033
884	0.27658	81355.6	0.3819
885	0.26148	76912.5	0.36104
886	0.24865	73139.9	0.34333
887	0.23802	70012.1	0.32865
888	0.22632	66571.5	0.3125
889	0.21411	62979.2	0.29564
890	0.20495	60286.8	0.283
891	0.19276	56698.3	0.26615
892	0.18378	54057.9	0.25376
893	0.17323	50956.5	0.2392
894	0.16687	49084.5	0.23041
895	0.15685	46138.3	0.21658
896	0.14986	44080.3	0.20692
897	0.14002	41186.4	0.19334
898	0.13436	39520.3	0.18552
899	0.12858	37821.9	0.17754
900	0.12057	35464.3	0.16648
901	0.11381	33475.5	0.15714
902	0.1101	32384.1	0.15202
903	0.10361	30477.9	0.14307
904	0.09821	28888	0.13561
905	0.09356	27520.9	0.12919
906	0.08992	26449.9	0.12416
907	0.08446	24844.9	0.11663
908	0.08084	23780	0.11163
909	0.07556	22225.1	0.10433
910	0.0725	21325.2	0.1001
911	0.06811	20034.4	0.09405
912	0.06552	19274	0.09048
913	0.06284	18485	0.08677
914	0.0573	16854.1	0.07912
915	0.05628	16553.3	0.0777
916	0.05273	15510.4	0.07281
917	0.04978	14641.4	0.06873
918	0.04819	14173.9	0.06653
919	0.04635	13633	0.064
920	0.04391	12915.2	0.06063
921	0.04164	12247.3	0.05749
922	0.03967	11668.4	0.05477
923	0.03643	10716.5	0.05031
924	0.03626	10665.3	0.05006
925	0.03253	9569.38	0.04492
926	0.03256	9577.48	0.04496
927	0.0308	9060.47	0.04253
928	0.02881	8474.56	0.03978
929	0.02866	8431.61	0.03958
930	0.02779	8173.4	0.03837
931	0.02729	8028.28	0.03769
932	0.02591	7622.4	0.03578
933	0.02312	6801.19	0.03193
934	0.02189	6439.09	0.03023
935	0.01984	5836.43	0.0274
936	0.02176	6400.06	0.03004
937	0.01922	5652.35	0.02653
938	0.01816	5341.17	0.02507
939	0.01789	5261.62	0.0247
940	0.0179	5265.3	0.02472
941	0.01858	5464.9	0.02565
942	0.01742	5123.81	0.02405
943	0.01544	4540.5	0.02131
944	0.01542	4536.16	0.02129
945	0.01334	3923.81	0.01842
946	0.01491	4385.51	0.02059
947	0.01405	4132.48	0.0194
948	0.01714	5040.23	0.02366
949	0.01544	4541.39	0.02132
950	0.01358	3994.27	0.01875
951	0.01363	4008.05	0.01881
952	0.01263	3714.28	0.01744
953	0.01135	3339.49	0.01568
954	0.0111	3264.07	0.01532
955	0.01044	3069.57	0.01441
956	0.00867	2550.4	0.01197
957	0.01171	3443.87	0.01617
958	0.00965	2839.66	0.01333
959	0.01124	3307.11	0.01552
960	0.01038	3053.03	0.01433
961	0.01021	3003.32	0.0141
962	0.01273	3745.74	0.01758
963	0.01045	3073.85	0.01443
964	0.00709	2084.55	0.00979
965	0.0088	2588.12	0.01215
966	0.01034	3042.65	0.01428
967	0.00985	2897.31	0.0136
968	0.00906	2666.36	0.01252
969	0.01145	3366.78	0.0158
970	0.01098	3228.49	0.01516
971	0.00695	2042.91	0.00959
972	0.01081	3180.87	0.01493
973	0.00973	2862.53	0.01344
974	0.00799	2349.58	0.01103
975	0.00853	2508.25	0.01177
976	0.01031	3032.99	0.01424
977	0.01005	2954.88	0.01387
978	0.00717	2107.79	0.00989
979	0.01095	3220.44	0.01512
980	0.01046	3077.32	0.01445
981	0.01434	4217.45	0.0198
982	0.01044	3069.87	0.01441
983	0.01036	3047.35	0.0143
984	0.00627	1845.69	0.00866
985	0.00943	2775.2	0.01303
986	0.01534	4512.91	0.02118
987	0.01116	3283.33	0.01541
988	0.01095	3219.84	0.01511
989	0.0127	3736.34	0.01754
990	0.01289	3790.33	0.01779
991	0.00964	2835.32	0.01331
992	0.01022	3006.69	0.01411
993	0.01042	3063.92	0.01438
994	0.00978	2876.4	0.0135
995	0.01226	3605.43	0.01692
996	0.01242	3654.62	0.01716
997	0.01451	4269.5	0.02004
998	0.01252	3683.84	0.01729
999	0.01142	3359.41	0.01577
1000	0.01144	3364	0.01579
1001
1002
1003
1004
1005
1006
1007
1008
1009
1010
1011
1012
1013
1014
1015
1016
1017
1018
1019
1020
1021
1022
1023
1024
1025
1026
1027
1028
1029
1030
1031
1032
1033
1034
1035
1036
1037
1038
1039
1040
1041
1042
1043
1044
1045
1046
1047
1048
1049
1050
1051
1052
1053
1054
1055
1056
1057
1058
1059
1060
1061
1062
1063
1064
1065
1066
1067
1068
1069
1070
1071
1072
1073
1074
1075
1076
1077
1078
1079
1080
1081
1082
1083
1084
1085
1086
1087
1088
1089
1090
1091
1092
1093
1094
1095
1096
1097
1098
1099
1100

## Sheet: Photophysics 1,2,3
Experimental							Calculated	curves						Calculated	oscillator-strengthts
wavelength [nm]	Absorbance of 1	wavelength [nm]	Absorbance of 2	wavelength [nm]	Absorbance of 3		wavelength [nm]	1	wavelength [nm]	2	wavelength [nm]	3		wavelength [nm]	1	wavelength [nm]	2	wavelength [nm]	3
190	0.05492	190	0.10512	190	-0.07683		139.5	3.10016e-07	169	3.55277e-06	197.6	3.79314e-07		304.2	0.00253	334.8	0.05577	355.6	0.64245
191	0.06759	191	0.11409	190.2	-0.07952		139.69	3.78046e-07	169.191	4.31427e-06	197.783	4.57101e-07		293.3	0.99887	332.9	0.57221	351.1	0.22698
192	0.05878	192	0.13986	190.4	-0.06794		139.88	4.60356e-07	169.382	5.23141e-06	197.966	5.50119e-07		279	0.05396	327.9	0.51538	350.6	0.16807
193	0.07519	193	0.14762	190.6	-0.03986		140.07	5.59799e-07	169.573	6.33436e-06	198.15	6.61201e-07		259.3	0.25698	312.2	0.02848	347.9	0.12626
194	0.07184	194	0.17351	190.8	-0.01063		140.26	6.79767e-07	169.764	7.65877e-06	198.333	7.93674e-07		251.5	0.15287	307.2	0.02969	334.1	0.00271
195	0.11362	195	0.20465	191	0.00134		140.449	8.24283e-07	169.955	9.24671e-06	198.516	9.51442e-07		245.3	0.71687	288.7	0.03842	327.2	0.01079
196	0.16477	196	0.22302	191.2	-0.00503		140.639	9.98119e-07	170.146	1.11477e-05	198.699	1.13908e-06		235.9	0.00727	281.2	0.13312	326.8	0.03443
197	0.20825	197	0.30769	191.4	-0.00596		140.829	1.20692e-06	170.337	1.34202e-05	198.882	1.36195e-06		231.3	0.00552	270.5	0.06538	310.4	0.48735
198	0.18352	198	0.38235	191.6	0.02039		141.019	1.45734e-06	170.528	1.61326e-05	199.065	1.62629e-06		211.3	0.02965	269.4	0.05111	300.3	0.06886
199	0.23687	199	0.42447	191.8	0.04592		141.209	1.75725e-06	170.719	1.93651e-05	199.249	1.93941e-06		202	0.36536	260.5	0.49912	298.6	0.10824
200	0.49147	200	0.57154	192	0.00792		141.399	2.1159e-06	170.91	2.32118e-05	199.432	2.30979e-06		199.9	0.00392	250.4	0.0558	281.4	0.30714
201	1.29852	201	1.05071	192.2	-0.13282		141.589	2.54418e-06	171.101	2.77825e-05	199.615	2.74732e-06		198.8	0.03011	245.9	0.01031	277.1	0.04527
202	0.98966	202	1.40605	192.4	-0.29152		141.779	3.05484e-06	171.292	3.32051e-05	199.798	3.26347e-06		192.7	0.04162	242.8	0.01548	275.7	0.06056
203	-0.32691	203	1.29789	192.6	-0.34403		141.969	3.66284e-06	171.483	3.96287e-05	199.981	3.87154e-06		192	1.08401	240.9	0.0226	273.8	0.00213
204	0.55091	204	1.19856	192.8	-0.23576		142.158	4.38569e-06	171.674	4.72268e-05	200.165	4.58693e-06		191.1	0.30945	239.7	0.01297	272.7	0.03613
205	0.80931	205	1.16099	193	-0.06915		142.348	5.2438e-06	171.865	5.62003e-05	200.348	5.42742e-06		190.9	1.23449	238.2	0.03014	271	0.00255
206	0.45216	206	1.2815	193.2	0.03511		142.538	6.26101e-06	172.056	6.67824e-05	200.531	6.41358e-06		190	0.96396	236.3	0.03392	267.6	0.0037
207	-0.20593	207	1.64458	193.4	0.04191		142.728	7.46503e-06	172.247	7.92424e-05	200.714	7.56905e-06		189.8	0.000433876	234.5	0.01457	265.2	0.29756
208	-0.0555	208	2.10702	193.6	0.00773		142.918	8.88809e-06	172.438	9.38913e-05	200.897	8.92107e-06		189.1	0.16463	230.6	0.0364	264	0.05244
209	0.02498	209	2.20623	193.8	-0.01195		143.108	1.05676e-05	172.629	0.000111088	201.08	1.05009e-05		188	0.03919	228.6	0.01451	263.4	0.15732
210	0.36146	210	1.62968	194	-0.00907		143.298	1.25467e-05	172.82	0.000131244	201.264	1.23445e-05		183.8	0.035	219.9	0.27568	253.1	0.0025
211	0.42247	211	1.29353	194.2	0.00022		143.488	1.48756e-05	173.011	0.000154834	201.447	1.44929e-05		183.4	0.000131287	215.4	0.00275	252.4	0.01955
212	0.18382	212	1.21664	194.4	0.00338		143.678	1.7612e-05	173.202	0.0001824	201.63	1.69931e-05		182.6	0.32983	214.7	0.05102	250.8	0.02086
213	0.2055	213	1.11836	194.6	0.00168		143.867	2.08225e-05	173.393	0.000214563	201.813	1.98988e-05		182.2	0.07879	214.1	0.00212	248.9	0.04089
214	0.13306	214	1.05483	194.8	-0.00046		144.057	2.45837e-05	173.584	0.000252034	201.996	2.32711e-05		180.2	0.00411	213.3	0.02656	247	0.02257
215	0.14731	215	1.01343	195	-0.0007		144.247	2.89835e-05	173.775	0.000295622	202.18	2.71796e-05		179.3	0.000914691	212.5	0.0518	246.4	0.02728
216	-0.59434	216	0.98582	195.2	-0.00014		144.437	3.41227e-05	173.966	0.000346247	202.363	3.17034e-05		178.5	0.19221	211.9	0.0175	244.9	0.02112
217	-0.56292	217	0.96073	195.4	-9e-05		144.627	4.01168e-05	174.157	0.000404957	202.546	3.69323e-05		176.8	0.12654	210.7	0.06654	239.1	0.00293
218	-0.02559	218	0.93999	195.6	-0.0005		144.817	4.70975e-05	174.348	0.000472938	202.729	4.29678e-05		176.8	0.15611	208.8	0.03866	238.6	0.000355072
219	-0.53887	219	0.92072	195.8	-0.00016		145.007	5.52154e-05	174.539	0.000551535	202.912	4.9925e-05		175.9	8.0899e-05	204.5	0.04219	237.1	0.000321699
220	0.98348	220	0.9063	196	0.00161		145.197	6.46415e-05	174.73	0.000642266	203.095	5.79337e-05		174.3	0.02426	204.2	0.15534	231.3	0.00629
221	-0.35631	221	0.88713	196.2	0.00251		145.387	7.55705e-05	174.921	0.000746844	203.279	6.71401e-05		173.4	0.08203	200.4	0.02695	229.9	0.01075
222	0.53667	222	0.86077	196.4	-0.0009		145.576	8.82233e-05	175.112	0.000867197	203.462	7.77089e-05		171.5	0.000607369	199.1	0.0556	226.8	0.05707
223	0.14661	223	0.83982	196.6	-0.00806		145.766	0.00010285	175.303	0.00101	203.645	8.98252e-05		170.1	0.00494	198.1	0.03703	226.4	0.02221
224	0.11439	224	0.81399	196.8	-0.00808		145.956	0.000119733	175.494	0.00116	203.828	0.000103697		167.8	0.00675	196.9	0.0099	225.6	0.06255
225	1.19743	225	0.77779	197	0.01084		146.146	0.000139192	175.685	0.00135	204.011	0.000119556		167.6	0.000708796	196.6	0.09198	224.9	0.06027
226	2.22781	226	0.73294	197.2	0.03486		146.336	0.000161587	175.876	0.00155	204.195	0.000137663		166.8	0.23389	196.1	0.06574	224.2	0.03088
227	2.89142	227	0.67408	197.4	0.01905		146.526	0.000187321	176.067	0.00179	204.378	0.000158307		166.3	0.06221	195	0.98092	223.6	0.000726539
228	0.73833	228	0.61887	197.6	-0.07509		146.716	0.000216848	176.258	0.00206	204.561	0.000181813		165.3	0.09618	194.2	0.62131	223	0.08128
229	0.59863	229	0.56897	197.8	-0.20187		146.906	0.000250678	176.449	0.00237	204.744	0.000208541		164.5	0.00955	194	0.07689	222.6	0.03227
230	0.46175	230	0.5266	198	-0.26679		147.096	0.000289378	176.64	0.00272	204.927	0.000238889
231	0.41593	231	0.49128	198.2	-0.20507		147.285	0.000333584	176.831	0.00312	205.111	0.000273302
232	0.37581	232	0.46469	198.4	-0.07873		147.475	0.000384004	177.022	0.00357	205.294	0.00031227
233	0.35103	233	0.44014	198.6	0.01753		147.665	0.000441424	177.213	0.00408	205.477	0.000356336
234	0.3317	234	0.42018	198.8	0.0352		147.855	0.000506717	177.404	0.00465	205.66	0.000406098
235	0.3172	235	0.40174	199	0.01166		148.045	0.000580853	177.595	0.0053	205.843	0.000462215
236	0.30565	236	0.38891	199.2	-0.00788		148.235	0.000664901	177.786	0.00604	206.026	0.000525411
237	0.29638	237	0.37604	199.4	-0.00828		148.425	0.000760042	177.977	0.00686	206.21	0.000596482
238	0.28877	238	0.36421	199.6	-0.0011		148.615	0.000867579	178.168	0.00778	206.393	0.000676299
239	0.28248	239	0.35468	199.8	0.00265		148.805	0.000988941	178.359	0.00882	206.576	0.000765814
240	0.27733	240	0.3467	200	0.00192		148.994	0.00113	178.55	0.00998	206.759	0.000866066
241	0.27318	241	0.34058	200.2	-0.0002		149.184	0.00128	178.741	0.01127	206.942	0.00097819
242	0.2699	242	0.33553	200.4	-0.00128		149.374	0.00145	178.932	0.01272	207.126	0.0011
243	0.26748	243	0.33002	200.6	-0.00093		149.564	0.00165	179.123	0.01432	207.309	0.00124
244	0.26596	244	0.32366	200.8	0.00084		149.754	0.00186	179.314	0.01611	207.492	0.0014
245	0.26531	245	0.31574	201	0.00271		149.944	0.00211	179.505	0.0181	207.675	0.00157
246	0.26559	246	0.30421	201.2	0.00159		150.134	0.00238	179.696	0.0203	207.858	0.00176
247	0.26685	247	0.28883	201.4	-0.00493		150.324	0.00268	179.886	0.02274	208.041	0.00198
248	0.26914	248	0.27191	201.6	-0.01007		150.514	0.00302	180.077	0.02543	208.225	0.00221
249	0.2726	249	0.25701	201.8	-0.0011		150.703	0.00339	180.268	0.0284	208.408	0.00247
250	0.27733	250	0.24558	202	0.02615		150.893	0.00381	180.459	0.03167	208.591	0.00276
251	0.28356	251	0.23632	202.2	0.03545		151.083	0.00427	180.65	0.03527	208.774	0.00308
252	0.29149	252	0.23032	202.4	-0.02098		151.273	0.00477	180.841	0.03923	208.957	0.00343
253	0.30135	253	0.22879	202.6	-0.14711		151.463	0.00534	181.032	0.04356	209.141	0.00382
254	0.31331	254	0.2294	202.8	-0.25655		151.653	0.00596	181.223	0.0483	209.324	0.00424
255	0.32749	255	0.23216	203	-0.25602		151.843	0.00664	181.414	0.05348	209.507	0.0047
256	0.34386	256	0.23731	203.2	-0.14625		152.033	0.00739	181.605	0.05912	209.69	0.00521
257	0.36209	257	0.24534	203.4	-0.01966		152.223	0.00821	181.796	0.06528	209.873	0.00577
258	0.38159	258	0.25479	203.6	0.03883		152.413	0.00912	181.987	0.07197	210.056	0.00638
259	0.40153	259	0.26629	203.8	0.03082		152.602	0.0101	182.178	0.07923	210.24	0.00704
260	0.42076	260	0.27882	204	-0.00233		152.792	0.01118	182.369	0.08709	210.423	0.00776
261	0.43815	261	0.29319	204.2	-0.02511		152.982	0.01236	182.56	0.0956	210.606	0.00854
262	0.45254	262	0.30878	204.4	-0.02171		153.172	0.01364	182.751	0.1048	210.789	0.00939
263	0.4633	263	0.32616	204.6	0.019		153.362	0.01504	182.942	0.11471	210.972	0.01032
264	0.47027	264	0.34416	204.8	0.06941		153.552	0.01655	183.133	0.12538	211.156	0.01132
265	0.47377	265	0.36261	205	0.04502		153.742	0.01819	183.324	0.13684	211.339	0.0124
266	0.47456	266	0.38249	205.2	-0.12966		153.932	0.01996	183.515	0.14914	211.522	0.01357
267	0.47364	267	0.39943	205.4	-0.35278		154.122	0.02188	183.706	0.16231	211.705	0.01483
268	0.47191	268	0.41705	205.6	-0.39807		154.311	0.02395	183.897	0.1764	211.888	0.01618
269	0.46996	269	0.43217	205.8	-0.10908		154.501	0.02618	184.088	0.19143	212.071	0.01764
270	0.46813	270	0.44666	206	0.29869		154.691	0.02857	184.279	0.20744	212.255	0.0192
271	0.46647	271	0.45963	206.2	0.49149		154.881	0.03114	184.47	0.22447	212.438	0.02088
272	0.46487	272	0.47012	206.4	0.3223		155.071	0.0339	184.661	0.24255	212.621	0.02267
273	0.46316	273	0.47786	206.6	0.06225		155.261	0.03684	184.852	0.26171	212.804	0.02459
274	0.4612	274	0.48452	206.8	0.02964		155.451	0.03999	185.043	0.28199	212.987	0.02664
275	0.45881	275	0.48734	207	0.30067		155.641	0.04335	185.234	0.3034	213.171	0.02882
276	0.45578	276	0.48922	207.2	0.69711		155.831	0.04692	185.425	0.32597	213.354	0.03114
277	0.45193	277	0.4882	207.4	1.04162		156.02	0.05071	185.616	0.34971	213.537	0.0336
278	0.44705	278	0.48425	207.6	1.26505		156.21	0.05474	185.807	0.37465	213.72	0.03622
279	0.44088	279	0.47781	207.8	1.35192		156.4	0.05901	185.998	0.4008	213.903	0.03899
280	0.43321	280	0.46924	208	1.30903		156.59	0.06352	186.189	0.42816	214.086	0.04192
281	0.4238	281	0.45946	208.2	1.21947		156.78	0.06828	186.38	0.45674	214.27	0.04501
282	0.4125	282	0.45094	208.4	1.18192		156.97	0.07329	186.571	0.48653	214.453	0.04827
283	0.39915	283	0.43892	208.6	1.23047		157.16	0.07857	186.762	0.51752	214.636	0.0517
284	0.38374	284	0.42913	208.8	1.29776		157.35	0.08411	186.953	0.54971	214.819	0.05531
285	0.36649	285	0.41897	209	1.312		157.54	0.08992	187.144	0.58307	215.002	0.0591
286	0.34784	286	0.41091	209.2	1.26543		157.729	0.09599	187.335	0.61757	215.186	0.06306
287	0.32849	287	0.40473	209.4	1.19815		157.919	0.10234	187.526	0.65318	215.369	0.06721
288	0.30933	288	0.39955	209.6	1.14549		158.109	0.10896	187.717	0.68987	215.552	0.07155
289	0.2913	289	0.39465	209.8	1.11007		158.299	0.11585	187.908	0.72758	215.735	0.07607
290	0.27521	290	0.3918	210	1.0833		158.489	0.123	188.099	0.76627	215.918	0.08077
291	0.26176	291	0.39113	210.2	1.05865		158.679	0.13043	188.29	0.80587	216.101	0.08566
292	0.25152	292	0.38907	210.4	1.03447		158.869	0.13811	188.481	0.84632	216.285	0.09073
293	0.24458	293	0.38917	210.6	1.0099		159.059	0.14605	188.672	0.88754	216.468	0.09599
294	0.24097	294	0.38893	210.8	0.98505		159.249	0.15423	188.863	0.92945	216.651	0.10142
295	0.24049	295	0.38909	211	0.96122		159.438	0.16266	189.054	0.97197	216.834	0.10703
296	0.24291	296	0.39065	211.2	0.93962		159.628	0.17132	189.245	1.01499	217.017	0.11281
297	0.24795	297	0.39171	211.4	0.92026		159.818	0.1802	189.436	1.05843	217.201	0.11875
298	0.25541	298	0.3959	211.6	0.90255		160.008	0.18929	189.627	1.10218	217.384	0.12486
299	0.26509	299	0.3994	211.8	0.88608		160.198	0.19857	189.818	1.14612	217.567	0.13112
300	0.27681	300	0.40292	212	0.87119		160.388	0.20804	190.009	1.19013	217.75	0.13752
301	0.29042	301	0.40671	212.2	0.85839		160.578	0.21767	190.2	1.2341	217.933	0.14405
302	0.30576	302	0.40878	212.4	0.84743		160.768	0.22745	190.391	1.27791	218.117	0.15072
303	0.32271	303	0.41172	212.6	0.83683		160.958	0.23737	190.582	1.32141	218.3	0.15749
304	0.34121	304	0.41282	212.8	0.82514		161.147	0.2474	190.773	1.36449	218.483	0.16438
305	0.36106	305	0.41376	213	0.81283		161.337	0.25752	190.964	1.40701	218.666	0.17135
306	0.38223	306	0.41086	213.2	0.80189		161.527	0.26772	191.155	1.44884	218.849	0.17839
307	0.40465	307	0.40721	213.4	0.79391		161.717	0.27797	191.346	1.48983	219.032	0.18551
308	0.4282	308	0.40244	213.6	0.78781		161.907	0.28825	191.537	1.52986	219.216	0.19267
309	0.45289	309	0.39595	213.8	0.78161		162.097	0.29854	191.728	1.56879	219.399	0.19986
310	0.47861	310	0.38798	214	0.77413		162.287	0.30882	191.919	1.60648	219.582	0.20706
311	0.50534	311	0.3803	214.2	0.76632		162.477	0.31907	192.11	1.64282	219.765	0.21427
312	0.53301	312	0.37131	214.4	0.75939		162.667	0.32926	192.301	1.67766	219.948	0.22146
313	0.56165	313	0.36243	214.6	0.75381		162.856	0.33938	192.492	1.71089	220.132	0.2286
314	0.59124	314	0.35337	214.8	0.74912		163.046	0.34939	192.683	1.7424	220.315	0.2357
315	0.62176	315	0.34368	215	0.74483		163.236	0.35929	192.874	1.77206	220.498	0.24272
316	0.6532	316	0.3352	215.2	0.74055		163.426	0.36904	193.065	1.79978	220.681	0.24964
317	0.68557	317	0.32845	215.4	0.73592		163.616	0.37864	193.256	1.82545	220.864	0.25645
318	0.71898	318	0.32146	215.6	0.73079		163.806	0.38806	193.447	1.84899	221.047	0.26313
319	0.75352	319	0.31602	215.8	0.72578		163.996	0.39728	193.638	1.8703	221.231	0.26965
320	0.78871	320	0.31245	216	0.72168		164.186	0.40629	193.829	1.88933	221.414	0.276
321	0.82397	321	0.30967	216.2	0.71882		164.376	0.41507	194.02	1.906	221.597	0.28216
322	0.85794	322	0.30953	216.4	0.71671		164.565	0.42362	194.211	1.92026	221.78	0.28811
323	0.88911	323	0.30915	216.6	0.71479		164.755	0.43191	194.402	1.93207	221.963	0.29383
324	0.9147	324	0.30937	216.8	0.71271		164.945	0.43995	194.593	1.9414	222.147	0.2993
325	0.93219	325	0.31301	217	0.71025		165.135	0.44771	194.784	1.94821	222.33	0.30451
326	0.93809	326	0.31711	217.2	0.70728		165.325	0.45521	194.975	1.9525	222.513	0.30943
327	0.92992	327	0.32295	217.4	0.70409		165.515	0.46243	195.166	1.95427	222.696	0.31406
328	0.90712	328	0.33144	217.6	0.70113		165.705	0.46937	195.357	1.95353	222.879	0.31838
329	0.87075	329	0.34048	217.8	0.69864		165.895	0.47603	195.548	1.95029	223.062	0.32236
330	0.82336	330	0.35159	218	0.69646		166.085	0.48242	195.739	1.9446	223.246	0.32601
331	0.76806	331	0.36549	218.2	0.6943		166.274	0.48854	195.93	1.93648	223.429	0.3293
332	0.70842	332	0.38066	218.4	0.69201		166.464	0.4944	196.121	1.926	223.612	0.33223
333	0.64723	333	0.39506	218.6	0.68951		166.654	0.50001	196.312	1.91321	223.795	0.33478
334	0.58654	334	0.41188	218.8	0.68672		166.844	0.50538	196.503	1.89819	223.978	0.33695
335	0.52759	335	0.42889	219	0.68373		167.034	0.51052	196.694	1.88101	224.162	0.33873
336	0.4713	336	0.44557	219.2	0.68068		167.224	0.51544	196.885	1.86176	224.345	0.34012
337	0.41827	337	0.46252	219.4	0.67764		167.414	0.52017	197.076	1.84054	224.528	0.3411
338	0.36862	338	0.48312	219.6	0.67446		167.604	0.52473	197.267	1.81744	224.711	0.34169
339	0.32254	339	0.50296	219.8	0.67092		167.794	0.52913	197.458	1.79258	224.894	0.34186
340	0.28008	340	0.52488	220	0.66708		167.983	0.53339	197.649	1.76606	225.077	0.34164
341	0.24122	341	0.55073	220.2	0.66351		168.173	0.53754	197.84	1.73801	225.261	0.34101
342	0.20586	342	0.57643	220.4	0.66075		168.363	0.5416	198.031	1.70854	225.444	0.33998
343	0.17391	343	0.60487	220.6	0.6585		168.553	0.5456	198.222	1.67778	225.627	0.33855
344	0.1454	344	0.63331	220.8	0.65575		168.743	0.54955	198.413	1.64585	225.81	0.33673
345	0.12009	345	0.66634	221	0.65169		168.933	0.55349	198.604	1.61289	225.993	0.33453
346	0.09788	346	0.69649	221.2	0.64671		169.123	0.55745	198.795	1.57901	226.177	0.33196
347	0.07846	347	0.73011	221.4	0.64166		169.313	0.56144	198.986	1.54436	226.36	0.32902
348	0.06167	348	0.7616	221.6	0.63706		169.503	0.56549	199.177	1.50905	226.543	0.32572
349	0.04739	349	0.79016	221.8	0.63267		169.692	0.56963	199.368	1.4732	226.726	0.32209
350	0.03545	350	0.81841	222	0.62812		169.882	0.57388	199.559	1.43696	226.909	0.31812
351	0.02562	351	0.84322	222.2	0.62329		170.072	0.57826	199.75	1.40043	227.092	0.31384
352	0.01775	352	0.86229	222.4	0.61837		170.262	0.58281	199.941	1.36373	227.276	0.30925
353	0.01165	353	0.88644	222.6	0.61352		170.452	0.58753	200.132	1.32697	227.459	0.30438
354	0.00715	354	0.90643	222.8	0.60873		170.642	0.59246	200.323	1.29027	227.642	0.29925
355	0.00396	355	0.92117	223	0.60384		170.832	0.5976	200.514	1.25373	227.825	0.29386
356	0.00186	356	0.93025	223.2	0.59871		171.022	0.60298	200.704	1.21744	228.008	0.28825
357	0.000646722	357	0.94052	223.4	0.59319		171.212	0.60862	200.895	1.1815	228.192	0.28241
358	0.000105576	358	0.94832	223.6	0.58715		171.401	0.61452	201.086	1.146	228.375	0.27638
359	-4.21584e-06	359	0.96553	223.8	0.58058		171.591	0.6207	201.277	1.11102	228.558	0.27018
360	0.000156165	360	0.97786	224	0.57368		171.781	0.62717	201.468	1.07662	228.741	0.26382
361	0.000447557	361	0.99355	224.2	0.56669		171.971	0.63394	201.659	1.04289	228.924	0.25732
362	0.000774402	362	1.01708	224.4	0.55968		172.161	0.64103	201.85	1.00989	229.108	0.2507
363	0.00101	363	1.03745	224.6	0.55261		172.351	0.64842	202.041	0.97766	229.291	0.24398
364	0.00119	364	1.06274	224.8	0.5454		172.541	0.65613	202.232	0.94626	229.474	0.23718
365	0.00128	365	1.08827	225	0.53764		172.731	0.66417	202.423	0.91573	229.657	0.23033
366	0.0013	366	1.10146	225.2	0.52884		172.921	0.67252	202.614	0.88611	229.84	0.22342
367	0.00126	367	1.11155	225.4	0.51882		173.111	0.6812	202.805	0.85742	230.023	0.2165
368	0.00113	368	1.1093	225.6	0.50821		173.3	0.69019	202.996	0.82971	230.207	0.20957
369	0.000991493	369	1.09293	225.8	0.49775		173.49	0.69951	203.187	0.80298	230.39	0.20265
370	0.000864508	370	1.06973	226	0.48772		173.68	0.70913	203.378	0.77724	230.573	0.19575
371	0.000751008	371	1.02645	226.2	0.47786		173.87	0.71907	203.569	0.75252	230.756	0.1889
372	0.00060343	372	0.97522	226.4	0.46795		174.06	0.72932	203.76	0.72881	230.939	0.18211
373	0.000436485	373	0.91985	226.6	0.45794		174.25	0.73986	203.951	0.70611	231.123	0.17539
374	0.000310393	374	0.85124	226.8	0.4479		174.44	0.7507	204.142	0.68442	231.306	0.16876
375	0.000261785	375	0.77274	227	0.43787		174.63	0.76184	204.333	0.66373	231.489	0.16224
376	0.000241124	376	0.69782	227.2	0.42785		174.82	0.77327	204.524	0.64403	231.672	0.15582
377	0.000221733	377	0.61547	227.4	0.41779		175.009	0.78498	204.715	0.6253	231.855	0.14953
378	0.000163145	378	0.53498	227.6	0.40786		175.199	0.79697	204.906	0.60754	232.038	0.14338
379	0.00010212	379	0.45836	227.8	0.39848		175.389	0.80925	205.097	0.59071	232.222	0.13737
380	4.77218e-05	380	0.38882	228	0.3901		175.579	0.82182	205.288	0.5748	232.405	0.13152
381	-4.77022e-07	381	0.32511	228.2	0.38259		175.769	0.83467	205.479	0.55979	232.588	0.12583
382	-4.74623e-05	382	0.26823	228.4	0.37542		175.959	0.84782	205.67	0.54564	232.771	0.12031
383	-9.15648e-05	383	0.22036	228.6	0.36811		176.149	0.86127	205.861	0.53233	232.954	0.11497
384	-8.00067e-05	384	0.17826	228.8	0.36059		176.339	0.87503	206.052	0.51983	233.138	0.10981
385	-5.57233e-05	385	0.14375	229	0.35289		176.529	0.88911	206.243	0.50812	233.321	0.10485
386	-5.54317e-05	386	0.11579	229.2	0.34525		176.718	0.90354	206.434	0.49716	233.504	0.10007
387	-4.2625e-05	387	0.0913	229.4	0.33835		176.908	0.91832	206.625	0.48693	233.687	0.0955
388	-5.4303e-05	388	0.07338	229.6	0.33291		177.098	0.93348	206.816	0.47739	233.87	0.09113
389	-7.41297e-05	389	0.05806	229.8	0.32875		177.288	0.94905	207.007	0.46852	234.053	0.08696
390	-0.000106546	390	0.04701	230	0.32474		177.478	0.96505	207.198	0.46028	234.237	0.08299
391	-0.000129116	391	0.03764	230.2	0.31982		177.668	0.98153	207.389	0.45265	234.42	0.07923
392	-0.000160469	392	0.02952	230.4	0.31405		177.858	0.9985	207.58	0.4456	234.603	0.07569
393	-0.000167686	393	0.02372	230.6	0.308		178.048	1.01603	207.771	0.4391	234.786	0.07235
394	-0.000192141	394	0.01931	230.8	0.30221		178.238	1.03413	207.962	0.43312	234.969	0.06921
395	-0.000219005	395	0.01601	231	0.29691		178.427	1.05288	208.153	0.42764	235.153	0.06629
396	-0.000233622	396	0.01346	231.2	0.29227		178.617	1.0723	208.344	0.42262	235.336	0.06357
397	-0.000207148	397	0.01154	231.4	0.28831		178.807	1.09247	208.535	0.41805	235.519	0.06106
398	-0.000211973	398	0.00959	231.6	0.28479		178.997	1.11343	208.726	0.41389	235.702	0.05875
399	-0.000231884	399	0.00797	231.8	0.28145		179.187	1.13523	208.917	0.41013	235.885	0.05664
400	-0.000246334	400	0.00595	232	0.27802		179.377	1.15795	209.108	0.40674	236.068	0.05474
401	-0.000267131	401	0.00471	232.2	0.27429		179.567	1.18165	209.299	0.40371	236.252	0.05303
402	-0.000280106	402	0.0028	232.4	0.2701		179.757	1.20638	209.49	0.401	236.435	0.05151
403	-0.000355029	403	0.00332	232.6	0.2659		179.947	1.23221	209.681	0.3986	236.618	0.05019
404	-0.000452546	404	0.00288	232.8	0.26228		180.136	1.25922	209.872	0.39649	236.801	0.04906
405	-0.000510223	405	0.00124	233	0.25958		180.326	1.28746	210.063	0.39466	236.984	0.04811
406	-0.000538094	406	0.00131	233.2	0.25749		180.516	1.317	210.254	0.39308	237.168	0.04734
407	-0.000520897	407	0.00171	233.4	0.25563		180.706	1.3479	210.445	0.39174	237.351	0.04675
408	-0.000533509	408	0.00148	233.6	0.25383		180.896	1.38023	210.636	0.39062	237.534	0.04634
409	-0.000586517	409	0.00086131	233.8	0.2521		181.086	1.41404	210.827	0.38971	237.717	0.04609
410	-0.000651221	410	0.000641993	234	0.25044		181.276	1.4494	211.018	0.38899	237.9	0.04602
411	-0.000721196	411	0.000517313	234.2	0.24896		181.466	1.48635	211.209	0.38846	238.083	0.0461
412	-0.000751174	412	-0.000252151	234.4	0.24778		181.656	1.52494	211.4	0.38809	238.267	0.04635
413	-0.000776676	413	0.000313908	234.6	0.24692		181.845	1.56522	211.591	0.38787	238.45	0.04675
414	-0.000813406	414	0.000275938	234.8	0.2461		182.035	1.60722	211.782	0.38779	238.633	0.0473
415	-0.000839149	415	0.000471945	235	0.24502		182.225	1.65097	211.973	0.38785	238.816	0.048
416	-0.000835532	416	0.000438655	235.2	0.24361		182.415	1.69649	212.164	0.38802	238.999	0.04883
417	-0.000847053	417	-5.62969e-05	235.4	0.24217		182.605	1.74379	212.355	0.3883	239.183	0.04981
418	-0.00085527	418	-0.000387364	235.6	0.24102		182.795	1.79289	212.546	0.38867	239.366	0.05092
419	-0.000875476	419	-0.000537281	235.8	0.24024		182.985	1.84377	212.737	0.38913	239.549	0.05215
420	-0.000883361	420	-0.000634854	236	0.23972		183.175	1.89642	212.928	0.38967	239.732	0.05351
421	-0.000898318	421	-0.000613754	236.2	0.23939		183.365	1.95081	213.119	0.39026	239.915	0.05498
422	-0.000892533	422	-0.000219331	236.4	0.23913		183.554	2.0069	213.31	0.39091	240.099	0.05656
423	-0.000900054	423	-0.000162754	236.6	0.23886		183.744	2.06465	213.501	0.3916	240.282	0.05826
424	-0.000891041	424	0.000309512	236.8	0.23855		183.934	2.12399	213.692	0.39233	240.465	0.06005
425	-0.000884033	425	2.54117e-05	237	0.23836		184.124	2.18485	213.883	0.39307	240.648	0.06194
426	-0.000861288	426	-0.000860792	237.2	0.2384		184.314	2.24714	214.074	0.39383	240.831	0.06392
427	-0.000858316	427	-0.000717797	237.4	0.2386		184.504	2.31075	214.265	0.39458	241.014	0.06598
428	-0.000837841	428	-0.000403047	237.6	0.23862		184.694	2.37558	214.456	0.39532	241.198	0.06812
429	-0.000815501	429	-0.000779851	237.8	0.2382		184.884	2.4415	214.647	0.39604	241.381	0.07033
430	-0.000793539	430	-0.000625655	238	0.23752		185.074	2.50836	214.838	0.39673	241.564	0.07261
431	-0.000746538	431	-0.000122659	238.2	0.23695		185.263	2.57602	215.029	0.39737	241.747	0.07495
432	-0.000726607	432	-0.000420283	238.4	0.23674		185.453	2.64431	215.22	0.39795	241.93	0.07734
433	-0.000717374	433	-0.000152525	238.6	0.23677		185.643	2.71306	215.411	0.39847	242.114	0.07977
434	-0.000697017	434	-0.000442134	238.8	0.23688		185.833	2.78207	215.602	0.39891	242.297	0.08225
435	-0.00066939	435	-0.000689586	239	0.23694		186.023	2.85116	215.793	0.39925	242.48	0.08475
436	-0.000624314	436	-0.000925782	239.2	0.2369		186.213	2.92011	215.984	0.3995	242.663	0.08728
437	-0.000604735	437	-0.000778381	239.4	0.23669		186.403	2.98871	216.175	0.39963	242.846	0.08983
438	-0.000598054	438	-0.000782305	239.6	0.23644		186.593	3.05674	216.366	0.39964	243.029	0.09239
439	-0.000565021	439	-0.000679295	239.8	0.23632		186.783	3.12396	216.557	0.39951	243.213	0.09495
440	-0.000546433	440	-0.00103	240	0.23647		186.972	3.19014	216.748	0.39923	243.396	0.09751
441	-0.000506873	441	-0.000903075	240.2	0.23669		187.162	3.25504	216.939	0.39879	243.579	0.10005
442	-0.000479756	442	-0.000829241	240.4	0.23672		187.352	3.31843	217.13	0.39819	243.762	0.10258
443	-0.000473858	443	-0.000876286	240.6	0.23649		187.542	3.38005	217.321	0.39741	243.945	0.10509
444	-0.000473489	444	-0.000571816	240.8	0.23627		187.732	3.43968	217.512	0.39645	244.129	0.10755
445	-0.000454731	445	-0.00118	241	0.23635		187.922	3.49705	217.703	0.39528	244.312	0.10998
446	-0.000427377	446	-0.0014	241.2	0.23671		188.112	3.55195	217.894	0.39392	244.495	0.11237
447	-0.000417363	447	-0.00132	241.4	0.23708		188.302	3.60413	218.085	0.39234	244.678	0.1147
448	-0.000419414	448	-0.000996719	241.6	0.23725		188.492	3.65338	218.276	0.39055	244.861	0.11697
449	-0.00041979	449	-0.0009331	241.8	0.23734		188.681	3.69946	218.467	0.38853	245.044	0.11917
450	-0.000443225	450	-0.000438025	242	0.23762		188.871	3.74219	218.658	0.38628	245.228	0.1213
451	-0.000453112	451	-0.000808306	242.2	0.23818		189.061	3.78135	218.849	0.38381	245.411	0.12335
452	-0.00043703	452	-0.0013	242.4	0.23872		189.251	3.81676	219.04	0.3811	245.594	0.12531
453	-0.000439826	453	-0.000512918	242.6	0.23886		189.441	3.84826	219.231	0.37815	245.777	0.12719
454	-0.000432289	454	-0.000995799	242.8	0.23858		189.631	3.87569	219.422	0.37496	245.96	0.12898
455	-0.000446081	455	-0.00123	243	0.23822		189.821	3.8989	219.613	0.37154	246.144	0.13066
456	-0.000473073	456	-0.0011	243.2	0.23814		190.011	3.91777	219.804	0.36789	246.327	0.13224
457	-0.00048327	457	-0.00121	243.4	0.23825		190.201	3.9322	219.995	0.364	246.51	0.13372
458	-0.000480642	458	-0.000916084	243.6	0.23828		190.39	3.94211	220.186	0.35988	246.693	0.13509
459	-0.000472436	459	-0.00119	243.8	0.23801		190.58	3.94742	220.377	0.35555	246.876	0.13634
460	-0.000477964	460	-0.000878748	244	0.23742		190.77	3.94809	220.568	0.35099	247.059	0.13748
461	-0.000489765	461	-0.000607091	244.2	0.23652		190.96	3.9441	220.759	0.34623	247.243	0.13851
462	-0.000511628	462	-0.000825864	244.4	0.23544		191.15	3.93543	220.95	0.34127	247.426	0.13942
463	-0.000437046	463	-0.000966742	244.6	0.23446		191.34	3.92212	221.141	0.33612	247.609	0.14021
464	-0.000414611	464	-0.00145	244.8	0.23386		191.53	3.90418	221.332	0.33078	247.792	0.14089
465	-0.000422746	465	-0.000806629	245	0.23368		191.72	3.88168	221.523	0.32528	247.975	0.14146
466	-0.000452244	466	-0.000984356	245.2	0.23381		191.91	3.85469	221.714	0.31963	248.159	0.14191
467	-0.000489375	467	-0.000834721	245.4	0.23411		192.1	3.82332	221.905	0.31383	248.342	0.14225
468	-0.000522345	468	-0.00119	245.6	0.23438		192.289	3.78767	222.095	0.30791	248.525	0.14248
469	-0.000557754	469	-0.0012	245.8	0.2344		192.479	3.74789	222.286	0.30188	248.708	0.14261
470	-0.000596547	470	-0.000843914	246	0.23408		192.669	3.70412	222.477	0.29574	248.891	0.14265
471	-0.000608148	471	-0.000718334	246.2	0.23358		192.859	3.65652	222.668	0.28953	249.074	0.14258
472	-0.000599137	472	-0.000970173	246.4	0.23311		193.049	3.60528	222.859	0.28325	249.258	0.14243
473	-0.000589761	473	-0.00123	246.6	0.23265		193.239	3.5506	223.05	0.27693	249.441	0.1422
474	-0.000608883	474	-0.00104	246.8	0.23198		193.429	3.49267	223.241	0.27057	249.624	0.1419
475	-0.000627021	475	-0.00134	247	0.23093		193.619	3.43173	223.432	0.2642	249.807	0.14153
476	-0.000622053	476	-0.00187	247.2	0.2298		193.809	3.36799	223.623	0.25783	249.99	0.14111
477	-0.000619439	477	-0.00138	247.4	0.22912		193.998	3.30169	223.814	0.25148	250.174	0.14063
478	-0.000608638	478	-0.000847065	247.6	0.22918		194.188	3.23307	224.005	0.24516	250.357	0.14012
479	-0.000625018	479	-0.00124	247.8	0.2295		194.378	3.16238	224.196	0.2389	250.54	0.13959
480	-0.000617266	480	-0.00103	248	0.22943		194.568	3.08987	224.387	0.23271	250.723	0.13904
481	-0.000658035	481	-0.00174	248.2	0.22876		194.758	3.01579	224.578	0.22659	250.906	0.13848
482	-0.000765364	482	-0.00065062	248.4	0.22779		194.948	2.94038	224.769	0.22058	251.089	0.13793
483	-0.000669026	483	-0.00115	248.6	0.22688		195.138	2.8639	224.96	0.21467	251.273	0.13741
484	-0.000707562	484	-0.0011	248.8	0.22619		195.328	2.78659	225.151	0.20889	251.456	0.13692
485	-0.000767408	485	-0.0008855	249	0.22577		195.518	2.70869	225.342	0.20325	251.639	0.13648
486	-0.00069843	486	-0.000375588	249.2	0.22561		195.707	2.63044	225.533	0.19775	251.822	0.13611
487	-0.000595484	487	0.000176765	249.4	0.22535		195.897	2.55206	225.724	0.19242	252.005	0.13581
488	-0.000722239	488	-0.000513001	249.6	0.22453		196.087	2.47378	225.915	0.18725	252.189	0.1356
489	-0.000612679	489	-0.000864436	249.8	0.22306		196.277	2.39581	226.106	0.18226	252.372	0.1355
490	-0.000583841	490	-0.00145	250	0.22155		196.467	2.31834	226.297	0.17745	252.555	0.13553
491	-0.000646315	491	-0.00104	250.2	0.22064		196.657	2.24157	226.488	0.17284	252.738	0.13569
492	-0.000584713	492	-0.000719148	250.4	0.22037		196.847	2.16568	226.679	0.16842	252.921	0.13601
493	-0.000578123	493	-0.00114	250.6	0.22025		197.037	2.09082	226.87	0.16421	253.105	0.13649
494	-0.000597864	494	-0.00097286	250.8	0.21987		197.227	2.01716	227.061	0.1602	253.288	0.13716
495	-0.000614745	495	-0.000714649	251	0.21925		197.416	1.94483	227.252	0.1564	253.471	0.13803
496	-0.000636154	496	-0.00102	251.2	0.21859		197.606	1.87396	227.443	0.15281	253.654	0.13911
497	-0.000662296	497	-0.00069127	251.4	0.21804		197.796	1.80466	227.634	0.14944	253.837	0.14042
498	-0.000698657	498	-0.00111	251.6	0.2176		197.986	1.73702	227.825	0.14628	254.02	0.14197
499	-0.000736218	499	-0.00149	251.8	0.21724		198.176	1.67115	228.016	0.14333	254.204	0.14377
500	-0.000774694	500	-0.00131	252	0.21694		198.366	1.6071	228.207	0.14058	254.387	0.14585
501	-0.000801242	501	-0.00121	252.2	0.21664		198.556	1.54494	228.398	0.13805	254.57	0.1482
502	-0.000831525	502	-0.000971642	252.4	0.2163		198.746	1.48471	228.589	0.13572	254.753	0.15084
503	-0.00086273	503	-0.0012	252.6	0.21586		198.936	1.42644	228.78	0.13359	254.936	0.15378
504	-0.000884319	504	-0.00153	252.8	0.21525		199.125	1.37017	228.971	0.13166	255.12	0.15704
505	-0.000900407	505	-0.0013	253	0.21443		199.315	1.31589	229.162	0.12991	255.303	0.16061
506	-0.000916892	506	-0.00108	253.2	0.2135		199.505	1.26361	229.353	0.12836	255.486	0.16452
507	-0.000915903	507	-0.00143	253.4	0.21262		199.695	1.21333	229.544	0.12698	255.669	0.16875
508	-0.000898965	508	-0.00097571	253.6	0.21188		199.885	1.16502	229.735	0.12578	255.852	0.17332
509	-0.000856901	509	-0.0012	253.8	0.21129		200.075	1.11865	229.926	0.12474	256.035	0.17823
510	-0.000794106	510	-0.0011	254	0.21088		200.265	1.07419	230.117	0.12386	256.219	0.18349
511	-0.000818148	511	-0.000840034	254.2	0.21051		200.455	1.03161	230.308	0.12314	256.402	0.18909
512	-0.000809275	512	-0.00097092	254.4	0.20998		200.645	0.99084	230.499	0.12256	256.585	0.19503
513	-0.000798311	513	-0.000785527	254.6	0.20914		200.834	0.95185	230.69	0.12211	256.768	0.20131
514	-0.000791012	514	-0.0011	254.8	0.20816		201.024	0.91457	230.881	0.1218	256.951	0.20793
515	-0.000772823	515	-0.000956303	255	0.20735		201.214	0.87894	231.072	0.1216	257.135	0.21488
516	-0.000766789	516	-0.00103	255.2	0.20685		201.404	0.8449	231.263	0.12152	257.318	0.22215
517	-0.000773522	517	-0.00109	255.4	0.20652		201.594	0.81239	231.454	0.12154	257.501	0.22973
518	-0.000770023	518	-0.00131	255.6	0.20617		201.784	0.78133	231.645	0.12166	257.684	0.23762
519	-0.000765148	519	-0.00118	255.8	0.2057		201.974	0.75167	231.836	0.12187	257.867	0.24579
520	-0.000755095	520	-0.000747958	256	0.20509		202.164	0.72332	232.027	0.12216	258.05	0.25424
521	-0.000763435	521	-0.00126	256.2	0.20433		202.354	0.69622	232.218	0.12252	258.234	0.26294
522	-0.000756824	522	-0.0011	256.4	0.20353		202.543	0.67031	232.409	0.12295	258.417	0.27188
523	-0.000757276	523	-0.000846859	256.6	0.20284		202.733	0.64552	232.6	0.12343	258.6	0.28104
524	-0.00076256	524	-0.000920054	256.8	0.2023		202.923	0.62178	232.791	0.12397	258.783	0.2904
525	-0.000753229	525	-0.000799682	257	0.20173		203.113	0.59904	232.982	0.12455	258.966	0.29994
526	-0.000749234	526	-0.00104	257.2	0.20084		203.303	0.57723	233.173	0.12516	259.15	0.30962
527	-0.00075418	527	-0.00105	257.4	0.19972		203.493	0.55629	233.364	0.1258	259.333	0.31943
528	-0.000770323	528	-0.00129	257.6	0.19884		203.683	0.53617	233.555	0.12646	259.516	0.32934
529	-0.000791638	529	-0.00134	257.8	0.19864		203.873	0.51682	233.746	0.12713	259.699	0.33931
530	-0.000810804	530	-0.00122	258	0.19898		204.063	0.49819	233.937	0.12782	259.882	0.34933
531	-0.000831025	531	-0.000870601	258.2	0.19933		204.252	0.48024	234.128	0.1285	260.065	0.35935
532	-0.000837477	532	-0.000985491	258.4	0.19932		204.442	0.46291	234.319	0.12919	260.249	0.36935
533	-0.000835963	533	-0.00109	258.6	0.19903		204.632	0.44619	234.51	0.12986	260.432	0.3793
534	-0.000834148	534	-0.00137	258.8	0.1987		204.822	0.43002	234.701	0.13052	260.615	0.38916
535	-0.000835051	535	-0.00105	259	0.19852		205.012	0.41437	234.892	0.13115	260.798	0.3989
536	-0.000826975	536	-0.00146	259.2	0.19868		205.202	0.39922	235.083	0.13176	260.981	0.40849
537	-0.000812484	537	-0.0014	259.4	0.19935		205.392	0.38454	235.274	0.13234	261.165	0.4179
538	-0.000801252	538	-0.00138	259.6	0.20042		205.582	0.3703	235.465	0.13289	261.348	0.4271
539	-0.000793304	539	-0.00122	259.8	0.20156		205.772	0.35649	235.656	0.1334	261.531	0.43604
540	-0.000784294	540	-0.00115	260	0.2025		205.961	0.34308	235.847	0.13386	261.714	0.44471
541	-0.000769264	541	-0.00125	260.2	0.20321		206.151	0.33006	236.038	0.13428	261.897	0.45307
542	-0.000744495	542	-0.00105	260.4	0.20376		206.341	0.31741	236.229	0.13464	262.08	0.46109
543	-0.000723099	543	-0.00103	260.6	0.20418		206.531	0.30512	236.42	0.13496	262.264	0.46875
544	-0.000708637	544	-0.00115	260.8	0.20449		206.721	0.29319	236.611	0.13522	262.447	0.47601
545	-0.000689245	545	-0.00126	261	0.20467		206.911	0.28159	236.802	0.13542	262.63	0.48285
546	-0.000680101	546	-0.00119	261.2	0.20474		207.101	0.27033	236.993	0.13556	262.813	0.48925
547	-0.000662724	547	-0.00108	261.4	0.20472		207.291	0.2594	237.184	0.13564	262.996	0.49519
548	-0.000645507	548	-0.000944738	261.6	0.20467		207.481	0.24878	237.375	0.13566	263.18	0.50064
549	-0.000625408	549	-0.000980576	261.8	0.20477		207.67	0.23849	237.566	0.13561	263.363	0.50559
550	-0.000618626	550	-0.00119	262	0.20527		207.86	0.2285	237.757	0.13549	263.546	0.51002
551	-0.000606762	551	-0.00129	262.2	0.20627		208.05	0.21882	237.948	0.13532	263.729	0.51392
552	-0.000584481	552	-0.0012	262.4	0.20742		208.24	0.20944	238.139	0.13507	263.912	0.51727
553	-0.00055764	553	-0.00105	262.6	0.20827		208.43	0.20037	238.33	0.13476	264.096	0.52008
554	-0.000553731	554	-0.000946151	262.8	0.20879		208.62	0.19159	238.521	0.13439	264.279	0.52233
555	-0.000549559	555	-0.00111	263	0.20947		208.81	0.1831	238.712	0.13395	264.462	0.52402
556	-0.000541778	556	-0.00114	263.2	0.21079		209	0.17491	238.903	0.13345	264.645	0.52515
557	-0.000540051	557	-0.00115	263.4	0.21264		209.19	0.167	239.094	0.13289	264.828	0.52573
558	-0.000558436	558	-0.00124	263.6	0.21451		209.379	0.15938	239.285	0.13227	265.011	0.52574
559	-0.000549526	559	-0.00114	263.8	0.21599		209.569	0.15204	239.476	0.1316	265.195	0.52522
560	-0.000553268	560	-0.000999206	264	0.21719		209.759	0.14497	239.667	0.13087	265.378	0.52415
561	-0.000586281	561	-0.00113	264.2	0.21833		209.949	0.13818	239.858	0.13009	265.561	0.52256
562	-0.000618118	562	-0.00108	264.4	0.21953		210.139	0.13165	240.049	0.12926	265.744	0.52046
563	-0.000651168	563	-0.00104	264.6	0.22081		210.329	0.12539	240.24	0.12838	265.927	0.51787
564	-0.000692257	564	-0.00115	264.8	0.22213		210.519	0.11938	240.431	0.12747	266.111	0.5148
565	-0.000705354	565	-0.00114	265	0.22356		210.709	0.11362	240.622	0.12652	266.294	0.51128
566	-0.000707854	566	-0.00114	265.2	0.22523		210.899	0.10811	240.813	0.12553	266.477	0.50733
567	-0.000721382	567	-0.000952427	265.4	0.22723		211.088	0.10283	241.004	0.12451	266.66	0.50297
568	-0.000740461	568	-0.00103	265.6	0.22928		211.278	0.09779	241.195	0.12347	266.843	0.49824
569	-0.000767189	569	-0.00112	265.8	0.231		211.468	0.09297	241.386	0.12241	267.026	0.49315
570	-0.000781829	570	-0.000996703	266	0.23217		211.658	0.08837	241.577	0.12133	267.21	0.48775
571	-0.000779417	571	-0.000957897	266.2	0.23303		211.848	0.08398	241.768	0.12024	267.393	0.48205
572	-0.000785969	572	-0.00101	266.4	0.23386		212.038	0.07979	241.959	0.11914	267.576	0.4761
573	-0.000779464	573	-0.00121	266.6	0.23485		212.228	0.0758	242.15	0.11804	267.759	0.46992
574	-0.000783933	574	-0.00108	266.8	0.23607		212.418	0.07199	242.341	0.11695	267.942	0.46355
575	-0.000790719	575	-0.000844756	267	0.23758		212.608	0.06837	242.532	0.11586	268.126	0.45701
576	-0.00078836	576	-0.000747372	267.2	0.23931		212.798	0.06492	242.723	0.11478	268.309	0.45035
577	-0.000786887	577	-0.000880413	267.4	0.24116		212.987	0.06164	242.914	0.11372	268.492	0.4436
578	-0.00078252	578	-0.000623836	267.6	0.24302		213.177	0.05851	243.105	0.11269	268.675	0.43679
579	-0.00077738	579	-0.000696886	267.8	0.24481		213.367	0.05554	243.296	0.11168	268.858	0.42996
580	-0.000771875	580	-0.000567231	268	0.24645		213.557	0.05271	243.486	0.1107	269.041	0.42313
581	-0.000762544	581	-0.000744931	268.2	0.24794		213.747	0.05002	243.677	0.10976	269.225	0.41634
582	-0.000747946	582	-0.00015696	268.4	0.2494		213.937	0.04746	243.868	0.10886	269.408	0.40962
583	-0.000744457	583	-0.000477543	268.6	0.25094		214.127	0.04503	244.059	0.10801	269.591	0.40299
584	-0.000739566	584	-0.000914079	268.8	0.25262		214.317	0.04271	244.25	0.10721	269.774	0.3965
585	-0.000728979	585	-0.000744097	269	0.2544		214.507	0.0405	244.441	0.10646	269.957	0.39016
586	-0.000715475	586	-0.000545882	269.2	0.25628		214.696	0.03841	244.632	0.10577	270.141	0.38401
587	-0.000699824	587	-0.00102	269.4	0.25828		214.886	0.03641	244.823	0.10515	270.324	0.37806
588	-0.000681829	588	-0.00119	269.6	0.26041		215.076	0.03451	245.014	0.1046	270.507	0.37235
589	-0.000667908	589	-0.000840058	269.8	0.26264		215.266	0.0327	245.205	0.10412	270.69	0.36688
590	-0.00066556	590	-0.000840981	270	0.26478		215.456	0.03098	245.396	0.10373	270.873	0.36169
591	-0.000673243	591	-0.000828009	270.2	0.26663		215.646	0.02934	245.587	0.10341	271.056	0.35679
592	-0.000680556	592	-0.000994855	270.4	0.26813		215.836	0.02777	245.778	0.10318	271.24	0.3522
593	-0.000676617	593	-0.000891056	270.6	0.26934		216.026	0.02629	245.969	0.10305	271.423	0.34792
594	-0.000666224	594	-0.000862049	270.8	0.27035		216.216	0.02487	246.16	0.10301	271.606	0.34398
595	-0.000669581	595	-0.000969089	271	0.27148		216.405	0.02352	246.351	0.10308	271.789	0.34038
596	-0.000679507	596	-0.00076515	271.2	0.27312		216.595	0.02223	246.542	0.10325	271.972	0.33713
597	-0.00068037	597	-0.000904809	271.4	0.27542		216.785	0.02101	246.733	0.10354	272.156	0.33424
598	-0.000681301	598	-0.00101	271.6	0.27785		216.975	0.01984	246.924	0.10394	272.339	0.33171
599	-0.000695439	599	-0.000839776	271.8	0.27983		217.165	0.01873	247.115	0.10447	272.522	0.32954
600	-0.000720085	600	-0.000764351	272	0.28126		217.355	0.01768	247.306	0.10513	272.705	0.32774
601	-0.000718608	601	-0.000569067	272.2	0.28259		217.545	0.01667	247.497	0.10593	272.888	0.3263
602	-0.000726435	602	-0.000237825	272.4	0.28424		217.735	0.01572	247.688	0.10686	273.071	0.32522
603	-0.0007388	603	-2.62738e-05	272.6	0.28605		217.925	0.01481	247.879	0.10795	273.255	0.3245
604	-0.000741277	604	-0.000422743	272.8	0.28758		218.114	0.01395	248.07	0.1092	273.438	0.32412
605	-0.000730457	605	-0.00090481	273	0.28857		218.304	0.01313	248.261	0.1106	273.621	0.32408
606	-0.000758081	606	-0.000887674	273.2	0.28915		218.494	0.01236	248.452	0.11218	273.804	0.32437
607	-0.000781942	607	-0.000898286	273.4	0.2896		218.684	0.01162	248.643	0.11393	273.987	0.32498
608	-0.000784209	608	-0.000849743	273.6	0.29016		218.874	0.01093	248.834	0.11587	274.171	0.32589
609	-0.000807153	609	-0.00122	273.8	0.2911		219.064	0.01027	249.025	0.11801	274.354	0.32709
610	-0.000827793	610	-0.00107	274	0.29265		219.254	0.00966	249.216	0.12034	274.537	0.32856
611	-0.00081823	611	-0.00106	274.2	0.29459		219.444	0.00907	249.407	0.12289	274.72	0.33029
612	-0.000831962	612	-0.00107	274.4	0.29643		219.634	0.00853	249.598	0.12565	274.903	0.33226
613	-0.000853435	613	-0.000971766	274.6	0.29778		219.823	0.00801	249.789	0.12864	275.086	0.33445
614	-0.000878019	614	-0.00115	274.8	0.29875		220.013	0.00753	249.98	0.13186	275.27	0.33684
615	-0.00089099	615	-0.00109	275	0.2996		220.203	0.00709	250.171	0.13532	275.453	0.3394
616	-0.000892807	616	-0.00113	275.2	0.30045		220.393	0.00667	250.362	0.13904	275.636	0.34212
617	-0.00090137	617	-0.0014	275.4	0.3012		220.583	0.00628	250.553	0.14301	275.819	0.34497
618	-0.000900433	618	-0.00138	275.6	0.30176		220.773	0.00593	250.744	0.14725	276.002	0.34794
619	-0.000904237	619	-0.00132	275.8	0.30218		220.963	0.0056	250.935	0.15176	276.186	0.35099
620	-0.000919509	620	-0.00141	276	0.30268		221.153	0.0053	251.126	0.15654	276.369	0.3541
621	-0.000933813	621	-0.00135	276.2	0.30342		221.343	0.00502	251.317	0.16161	276.552	0.35725
622	-0.000942193	622	-0.00146	276.4	0.30432		221.532	0.00478	251.508	0.16697	276.735	0.36042
623	-0.000957246	623	-0.00155	276.6	0.30522		221.722	0.00455	251.699	0.17262	276.918	0.36358
624	-0.000968176	624	-0.00147	276.8	0.30601		221.912	0.00435	251.89	0.17856	277.101	0.3667
625	-0.000981652	625	-0.00138	277	0.30666		222.102	0.00418	252.081	0.1848	277.285	0.36977
626	-0.000993851	626	-0.00132	277.2	0.30719		222.292	0.00403	252.272	0.19134	277.468	0.37276
627	-0.00101	627	-0.00137	277.4	0.30766		222.482	0.0039	252.463	0.19817	277.651	0.37564
628	-0.00102	628	-0.00155	277.6	0.30826		222.672	0.00379	252.654	0.20531	277.834	0.3784
629	-0.00104	629	-0.00127	277.8	0.3091		222.862	0.00371	252.845	0.21273	278.017	0.381
630	-0.00106	630	-0.00147	278	0.30999		223.052	0.00364	253.036	0.22044	278.201	0.38343
631	-0.00108	631	-0.0011	278.2	0.31056		223.241	0.0036	253.227	0.22843	278.384	0.38568
632	-0.00112	632	-0.00146	278.4	0.31065		223.431	0.00357	253.418	0.23669	278.567	0.38771
633	-0.00119	633	-0.0015	278.6	0.31064		223.621	0.00357	253.609	0.24522	278.75	0.38951
634	-0.00102	634	-0.0016	278.8	0.31098		223.811	0.00358	253.8	0.254	278.933	0.39106
635	-0.00102	635	-0.0015	279	0.31173		224.001	0.00361	253.991	0.26301	279.117	0.39234
636	-0.00113	636	-0.0015	279.2	0.31239		224.191	0.00366	254.182	0.27225	279.3	0.39334
637	-0.00121	637	-0.00154	279.4	0.3125		224.381	0.00373	254.373	0.28169	279.483	0.39405
638	-0.00127	638	-0.00152	279.6	0.31218		224.571	0.00381	254.564	0.29132	279.666	0.39445
639	-0.0013	639	-0.00151	279.8	0.3119		224.761	0.00391	254.755	0.30111	279.849	0.39453
640	-0.00132	640	-0.0016	280	0.31201		224.95	0.00403	254.946	0.31105	280.032	0.39427
641	-0.00133	641	-0.0014	280.2	0.31243		225.14	0.00416	255.137	0.3211	280.216	0.39368
642	-0.00132	642	-0.00153	280.4	0.31297		225.33	0.00432	255.328	0.33125	280.399	0.39274
643	-0.00131	643	-0.00167	280.6	0.31343		225.52	0.00448	255.519	0.34146	280.582	0.39145
644	-0.00129	644	-0.0017	280.8	0.3137		225.71	0.00467	255.71	0.35171	280.765	0.3898
645	-0.00127	645	-0.00175	281	0.31364		225.9	0.00487	255.901	0.36196	280.948	0.38779
646	-0.00123	646	-0.00162	281.2	0.31334		226.09	0.00509	256.092	0.37219	281.132	0.38542
647	-0.00119	647	-0.0017	281.4	0.31301		226.28	0.00533	256.283	0.38235	281.315	0.3827
648	-0.00117	648	-0.00174	281.6	0.31283		226.47	0.00558	256.474	0.39243	281.498	0.37962
649	-0.00115	649	-0.00179	281.8	0.31276		226.659	0.00586	256.665	0.40238	281.681	0.37618
650	-0.00111	650	-0.00164	282	0.31269		226.849	0.00616	256.856	0.41216	281.864	0.3724
651	-0.0012	651	-0.00152	282.2	0.31255		227.039	0.00647	257.047	0.42176	282.047	0.36828
652	-0.00127	652	-0.00161	282.4	0.31245		227.229	0.00681	257.238	0.43112	282.231	0.36383
653	-0.00127	653	-0.0015	282.6	0.3125		227.419	0.00717	257.429	0.44022	282.414	0.35906
654	-0.0012	654	-0.00168	282.8	0.31265		227.609	0.00756	257.62	0.44902	282.597	0.35398
655	-0.00118	655	-0.00217	283	0.3127		227.799	0.00797	257.811	0.45749	282.78	0.3486
656	-0.00122	656	0.00099667	283.2	0.31248		227.989	0.00842	258.002	0.4656	282.963	0.34294
657	-0.00117	657	0.00284	283.4	0.31208		228.179	0.00889	258.193	0.47331	283.147	0.33701
658	-0.00109	658	-0.000474805	283.6	0.31164		228.368	0.0094	258.384	0.48059	283.33	0.33083
659	-0.00114	659	-0.00157	283.8	0.31129		228.558	0.00994	258.575	0.48742	283.513	0.32442
660	-0.00121	660	-0.00178	284	0.31106		228.748	0.01052	258.766	0.49377	283.696	0.3178
661	-0.00108	661	-0.00171	284.2	0.31096		228.938	0.01115	258.957	0.49961	283.879	0.31098
662	-0.00117	662	-0.0016	284.4	0.31091		229.128	0.01182	259.148	0.50492	284.062	0.30398
663	-0.0012	663	-0.00174	284.6	0.31078		229.318	0.01254	259.339	0.50968	284.246	0.29682
664	-0.00125	664	-0.00167	284.8	0.31044		229.508	0.01332	259.53	0.51387	284.429	0.28954
665	-0.00131	665	-0.00164	285	0.30998		229.698	0.01416	259.721	0.51748	284.612	0.28213
666	-0.00137	666	-0.00167	285.2	0.3096		229.888	0.01507	259.912	0.52049	284.795	0.27464
667	-0.00143	667	-0.00188	285.4	0.3094		230.077	0.01605	260.103	0.52289	284.978	0.26708
668	-0.0015	668	-0.00168	285.6	0.30919		230.267	0.01711	260.294	0.52468	285.162	0.25947
669	-0.00157	669	-0.0019	285.8	0.30872		230.457	0.01825	260.485	0.52585	285.345	0.25183
670	-0.00165	670	-0.00182	286	0.30799		230.647	0.01948	260.676	0.5264	285.528	0.24419
671	-0.00173	671	-0.00169	286.2	0.30737		230.837	0.02082	260.867	0.52634	285.711	0.23657
672	-0.00178	672	-0.00171	286.4	0.30723		231.027	0.02227	261.058	0.52565	285.894	0.22898
673	-0.00184	673	-0.00173	286.6	0.30747		231.217	0.02383	261.249	0.52436	286.077	0.22146
674	-0.00188	674	-0.00174	286.8	0.30763		231.407	0.02552	261.44	0.52247	286.261	0.21401
675	-0.00188	675	-0.00169	287	0.30741		231.597	0.02736	261.631	0.52	286.444	0.20667
676	-0.00188	676	-0.00164	287.2	0.30698		231.786	0.02934	261.822	0.51695	286.627	0.19945
677	-0.00186	677	-0.00168	287.4	0.30666		231.976	0.03148	262.013	0.51335	286.81	0.19236
678	-0.00178	678	-0.00195	287.6	0.30661		232.166	0.03379	262.204	0.50922	286.993	0.18543
679	-0.00159	679	-0.00175	287.8	0.30673		232.356	0.03629	262.395	0.50458	287.177	0.17868
680	-0.00172	680	-0.00188	288	0.30687		232.546	0.03898	262.586	0.49945	287.36	0.17211
681	-0.00181	681	-0.00171	288.2	0.30696		232.736	0.04188	262.777	0.49386	287.543	0.16575
682	-0.00184	682	-0.0015	288.4	0.30696		232.926	0.04501	262.968	0.48784	287.726	0.15961
683	-0.00185	683	-0.00181	288.6	0.30686		233.116	0.04838	263.159	0.48141	287.909	0.1537
684	-0.00186	684	-0.00189	288.8	0.30669		233.306	0.052	263.35	0.4746	288.092	0.14803
685	-0.00186	685	-0.00175	289	0.30648		233.495	0.05589	263.541	0.46746	288.276	0.14262
686	-0.00186	686	-0.00156	289.2	0.30626		233.685	0.06006	263.732	0.45999	288.459	0.13748
687	-0.00186	687	-0.00173	289.4	0.306		233.875	0.06453	263.923	0.45225	288.642	0.13261
688	-0.00187	688	-0.00154	289.6	0.30565		234.065	0.06931	264.114	0.44425	288.825	0.12803
689	-0.00188	689	-0.0017	289.8	0.3053		234.255	0.07442	264.305	0.43604	289.008	0.12373
690	-0.00187	690	-0.00185	290	0.30513		234.445	0.07987	264.495	0.42765	289.192	0.11974
691	-0.00188	691	-0.00171	290.2	0.30527		234.635	0.08568	264.686	0.41909	289.375	0.11604
692	-0.00189	692	-0.00162	290.4	0.30554		234.825	0.09186	264.877	0.41042	289.558	0.11265
693	-0.00191	693	-0.00184	290.6	0.30562		235.015	0.09842	265.068	0.40165	289.741	0.10957
694	-0.00191	694	-0.00157	290.8	0.30535		235.204	0.10539	265.259	0.39282	289.924	0.1068
695	-0.00191	695	-0.00156	291	0.30497		235.394	0.11277	265.45	0.38395	290.108	0.10433
696	-0.00192	696	-0.00154	291.2	0.30484		235.584	0.12057	265.641	0.37508	290.291	0.10218
697	-0.00193	697	-0.00159	291.4	0.30498		235.774	0.12881	265.832	0.36622	290.474	0.10034
698	-0.00195	698	-0.00152	291.6	0.3051		235.964	0.13749	266.023	0.3574	290.657	0.09881
699	-0.00196	699	-0.00152	291.8	0.3049		236.154	0.14663	266.214	0.34864	290.84	0.09758
700	-0.00197	700	-0.00169	292	0.30451		236.344	0.15623	266.405	0.33997	291.023	0.09665
701	-0.00197	701	-0.00154	292.2	0.30429		236.534	0.1663	266.596	0.3314	291.207	0.09602
702	-0.00198	702	-0.00147	292.4	0.30447		236.724	0.17683	266.787	0.32296	291.39	0.09567
703	-0.002	703	-0.00163	292.6	0.30481		236.914	0.18784	266.978	0.31465	291.573	0.09561
704	-0.00201	704	-0.00152	292.8	0.30497		237.103	0.19933	267.169	0.3065	291.756	0.09583
705	-0.00201	705	-0.00143	293	0.30485		237.293	0.21129	267.36	0.29851	291.939	0.09631
706	-0.00202	706	-0.00155	293.2	0.30475		237.483	0.22371	267.551	0.2907	292.123	0.09706
707	-0.00202	707	-0.00173	293.4	0.30495		237.673	0.2366	267.742	0.28307	292.306	0.09806
708	-0.00202	708	-0.00151	293.6	0.30522		237.863	0.24995	267.933	0.27564	292.489	0.09929
709	-0.00203	709	-0.00146	293.8	0.30504		238.053	0.26374	268.124	0.26841	292.672	0.10077
710	-0.00203	710	-0.00163	294	0.30405		238.243	0.27796	268.315	0.26139	292.855	0.10246
711	-0.00205	711	-0.00168	294.2	0.30287		238.433	0.29259	268.506	0.25458	293.038	0.10436
712	-0.00205	712	-0.00165	294.4	0.3024		238.623	0.30762	268.697	0.24799	293.222	0.10646
713	-0.00207	713	-0.00172	294.6	0.30292		238.812	0.32302	268.888	0.24161	293.405	0.10875
714	-0.00208	714	-0.00157	294.8	0.30361		239.002	0.33878	269.079	0.23545	293.588	0.11121
715	-0.00211	715	-0.00149	295	0.30359		239.192	0.35486	269.27	0.22951	293.771	0.11384
716	-0.00212	716	-0.00156	295.2	0.30283		239.382	0.37123	269.461	0.22378	293.954	0.11662
717	-0.00213	717	-0.00162	295.4	0.30205		239.572	0.38787	269.652	0.21827	294.138	0.11953
718	-0.00215	718	-0.00149	295.6	0.30185		239.762	0.40474	269.843	0.21298	294.321	0.12257
719	-0.00216	719	-0.00158	295.8	0.30198		239.952	0.4218	270.034	0.2079	294.504	0.12573
720	-0.00216	720	-0.00143	296	0.30191		240.142	0.43901	270.225	0.20302	294.687	0.12898
721	-0.00218	721	-0.00158	296.2	0.3014		240.332	0.45634	270.416	0.19836	294.87	0.13233
722	-0.00219	722	-0.0015	296.4	0.30085		240.521	0.47374	270.607	0.1939	295.053	0.13575
723	-0.0022	723	-0.00137	296.6	0.30075		240.711	0.49117	270.798	0.18964	295.237	0.13923
724	-0.00221	724	-0.00139	296.8	0.30108		240.901	0.50857	270.989	0.18558	295.42	0.14277
725	-0.00223	725	-0.00145	297	0.30132		241.091	0.5259	271.18	0.18171	295.603	0.14635
726	-0.00224	726	-0.0014	297.2	0.30102		241.281	0.54312	271.371	0.17803	295.786	0.14996
727	-0.00224	727	-0.00136	297.4	0.30041		241.471	0.56017	271.562	0.17454	295.969	0.15359
728	-0.00226	728	-0.00161	297.6	0.30004		241.661	0.577	271.753	0.17124	296.153	0.15724
729	-0.00227	729	-0.00149	297.8	0.30015		241.851	0.59357	271.944	0.16812	296.336	0.16089
730	-0.00227	730	-0.00142	298	0.30028		242.041	0.60981	272.135	0.16518	296.519	0.16453
731	-0.00227	731	-0.00132	298.2	0.29983		242.23	0.62569	272.326	0.16242	296.702	0.16817
732	-0.00227	732	-0.00107	298.4	0.29874		242.42	0.64114	272.517	0.15983	296.885	0.17178
733	-0.00226	733	-0.00104	298.6	0.2976		242.61	0.65613	272.708	0.15741	297.068	0.17538
734	-0.00225	734	-0.00132	298.8	0.29698		242.8	0.6706	272.899	0.15516	297.252	0.17894
735	-0.00225	735	-0.00117	299	0.29682		242.99	0.6845	273.09	0.15308	297.435	0.18248
736	-0.00225	736	-0.000963466	299.2	0.29674		243.18	0.69779	273.281	0.15117	297.618	0.18598
737	-0.00225	737	-0.00115	299.4	0.29645		243.37	0.71044	273.472	0.14942	297.801	0.18944
738	-0.00224	738	-0.00129	299.6	0.29604		243.56	0.72239	273.663	0.14783	297.984	0.19287
739	-0.00224	739	-0.00126	299.8	0.29567		243.75	0.73361	273.854	0.14639	298.168	0.19627
740	-0.00224	740	-0.00124	300	0.2954		243.939	0.74407	274.045	0.14512	298.351	0.19963
741	-0.00224	741	-0.00121	300.2	0.29519		244.129	0.75372	274.236	0.14399	298.534	0.20296
742	-0.00225	742	-0.00125	300.4	0.29497		244.319	0.76256	274.427	0.14302	298.717	0.20626
743	-0.00225	743	-0.00137	300.6	0.29473		244.509	0.77053	274.618	0.14219	298.9	0.20954
744	-0.00226	744	-0.00134	300.8	0.29453		244.699	0.77764	274.809	0.14151	299.083	0.2128
745	-0.00226	745	-0.00124	301	0.29436		244.889	0.78385	275	0.14097	299.267	0.21606
746	-0.00226	746	-0.00115	301.2	0.29413		245.079	0.78916	275.191	0.14056	299.45	0.21931
747	-0.00225	747	-0.00134	301.4	0.29367		245.269	0.79355	275.382	0.14028	299.633	0.22256
748	-0.00225	748	-0.000954218	301.6	0.29297		245.459	0.79702	275.573	0.14013	299.816	0.22583
749	-0.00225	749	-0.00119	301.8	0.29225		245.648	0.79957	275.764	0.1401	299.999	0.22913
750	-0.00225	750	-0.00128	302	0.29173		245.838	0.80119	275.955	0.14018	300.183	0.23246
751	-0.00225	751	-0.00115	302.2	0.29146		246.028	0.8019	276.146	0.14038	300.366	0.23583
752	-0.00224	752	-0.00107	302.4	0.29133		246.218	0.8017	276.337	0.14067	300.549	0.23927
753	-0.00224	753	-0.00108	302.6	0.29121		246.408	0.80061	276.528	0.14106	300.732	0.24277
754	-0.00224	754	-0.000925263	302.8	0.29094		246.598	0.79865	276.719	0.14153	300.915	0.24635
755	-0.00224	755	-0.00093586	303	0.29031		246.788	0.79583	276.91	0.14209	301.099	0.25002
756	-0.00224	756	-0.000954732	303.2	0.28931		246.978	0.79218	277.101	0.14271	301.282	0.25379
757	-0.00223	757	-0.000727148	303.4	0.28835		247.168	0.78774	277.292	0.1434	301.465	0.25768
758	-0.00222	758	-0.000943641	303.6	0.28784		247.357	0.78253	277.483	0.14414	301.648	0.26169
759	-0.00223	759	-0.001	303.8	0.28776		247.547	0.77658	277.674	0.14492	301.831	0.26584
760	-0.00223	760	-0.000931813	304	0.28763		247.737	0.76994	277.865	0.14573	302.014	0.27013
761	-0.00223	761	-0.000899938	304.2	0.28706		247.927	0.76264	278.056	0.14657	302.198	0.27458
762	-0.00222	762	-0.000927306	304.4	0.28618		248.117	0.75472	278.247	0.14742	302.381	0.27919
763	-0.00222	763	-0.000843169	304.6	0.28534		248.307	0.74623	278.438	0.14828	302.564	0.28396
764	-0.00222	764	-0.000825899	304.8	0.28476		248.497	0.73721	278.629	0.14913	302.747	0.28891
765	-0.00223	765	-0.00085683	305	0.28427		248.687	0.72771	278.82	0.14996	302.93	0.29404
766	-0.00223	766	-0.000829373	305.2	0.28366		248.877	0.71778	279.011	0.15077	303.114	0.29935
767	-0.00223	767	-0.00103	305.4	0.28292		249.066	0.70746	279.202	0.15155	303.297	0.30484
768	-0.00222	768	-0.00102	305.6	0.28226		249.256	0.6968	279.393	0.15228	303.48	0.31052
769	-0.00223	769	-0.000809452	305.8	0.28185		249.446	0.68586	279.584	0.15295	303.663	0.31637
770	-0.00223	770	-0.000742768	306	0.28157		249.636	0.67466	279.775	0.15357	303.846	0.32241
771	-0.00223	771	-0.00099649	306.2	0.28115		249.826	0.66328	279.966	0.15411	304.029	0.32861
772	-0.00223	772	-0.000841877	306.4	0.28044		250.016	0.65175	280.157	0.15458	304.213	0.33498
773	-0.00223	773	-0.000886502	306.6	0.27965		250.206	0.64011	280.348	0.15496	304.396	0.34151
774	-0.00223	774	-0.000725677	306.8	0.27904		250.396	0.62841	280.539	0.15525	304.579	0.34818
775	-0.00224	775	-0.000767544	307	0.27866		250.586	0.61671	280.73	0.15544	304.762	0.35498
776	-0.00223	776	-0.00089028	307.2	0.27826		250.775	0.60502	280.921	0.15553	304.945	0.3619
777	-0.00223	777	-0.000949255	307.4	0.2776		250.965	0.59341	281.112	0.15551	305.129	0.36891
778	-0.00223	778	-0.00081356	307.6	0.27667		251.155	0.58189	281.303	0.15538	305.312	0.37601
779	-0.00223	779	-0.000957547	307.8	0.2756		251.345	0.57051	281.494	0.15514	305.495	0.38318
780	-0.00224	780	-0.000918091	308	0.2745		251.535	0.55931	281.685	0.15477	305.678	0.39038
781	-0.00225	781	-0.000696888	308.2	0.27344		251.725	0.5483	281.876	0.15429	305.861	0.39759
782	-0.00225	782	-0.000606999	308.4	0.27248		251.915	0.53752	282.067	0.15369	306.044	0.4048
783	-0.00224	783	-0.000810041	308.6	0.27166		252.105	0.527	282.258	0.15296	306.228	0.41198
784	-0.00224	784	-0.000821666	308.8	0.27104		252.295	0.51675	282.449	0.15211	306.411	0.41909
785	-0.00223	785	-0.000591721	309	0.27064		252.484	0.50679	282.64	0.15114	306.594	0.42612
786	-0.00223	786	-0.000814967	309.2	0.27035		252.674	0.49714	282.831	0.15005	306.777	0.43302
787	-0.00222	787	-0.00101	309.4	0.26999		252.864	0.48782	283.022	0.14885	306.96	0.43978
788	-0.00221	788	-0.000903496	309.6	0.26941		253.054	0.47883	283.213	0.14752	307.144	0.44636
789	-0.00221	789	-0.000788873	309.8	0.26864		253.244	0.47018	283.404	0.14609	307.327	0.45274
790	-0.00219	790	-0.000618382	310	0.26776		253.434	0.46188	283.595	0.14455	307.51	0.45887
791	-0.00219	791	-0.000652401	310.2	0.26689		253.624	0.45393	283.786	0.1429	307.693	0.46474
792	-0.0022	792	-0.000573507	310.4	0.26624		253.814	0.44633	283.977	0.14116	307.876	0.47031
793	-0.00221	793	-0.000636888	310.6	0.26602		254.004	0.43907	284.168	0.13932	308.059	0.47555
794	-0.00221	794	-0.000501464	310.8	0.26613		254.193	0.43216	284.359	0.13739	308.243	0.48043
795	-0.00221	795	-0.000285887	311	0.26624		254.383	0.42558	284.55	0.13538	308.426	0.48494
796	-0.0022	796	-0.00041999	311.2	0.26608		254.573	0.41933	284.741	0.13328	308.609	0.48903
797	-0.0022	797	-0.000722812	311.4	0.26575		254.763	0.41338	284.932	0.13112	308.792	0.49269
798	-0.0022	798	-0.000646032	311.6	0.26549		254.953	0.40774	285.123	0.12888	308.975	0.4959
799	-0.0022	799	-0.000507656	311.8	0.26545		255.143	0.40238	285.314	0.12659	309.159	0.49862
800	-0.00219	800	-0.000643218	312	0.26562		255.333	0.39729	285.505	0.12424	309.342	0.50085
801	-0.00219	801	-0.000510907	312.2	0.26593		255.523	0.39245	285.695	0.12184	309.525	0.50256
802	-0.00219	802	-0.000407028	312.4	0.26632		255.713	0.38784	285.886	0.1194	309.708	0.50373
803	-0.00219	803	-0.00035209	312.6	0.26667		255.903	0.38344	286.077	0.11692	309.891	0.50437
804	-0.00218	804	-0.000520344	312.8	0.26688		256.092	0.37924	286.268	0.11441	310.074	0.50445
805	-0.00217	805	-0.00066786	313	0.26702		256.282	0.37519	286.459	0.11187	310.258	0.50396
806	-0.00217	806	-0.000561907	313.2	0.26722		256.472	0.3713	286.65	0.10931	310.441	0.5029
807	-0.00217	807	-0.000575574	313.4	0.2675		256.662	0.36753	286.841	0.10673	310.624	0.50127
808	-0.00218	808	-0.000576588	313.6	0.26768		256.852	0.36386	287.032	0.10415	310.807	0.49906
809	-0.00219	809	-0.000475916	313.8	0.26754		257.042	0.36027	287.223	0.10156	310.99	0.49628
810	-0.0022	810	-0.000371277	314	0.26713		257.232	0.35674	287.414	0.09897	311.174	0.49293
811	-0.00219	811	-0.000291694	314.2	0.26679		257.422	0.35324	287.605	0.09638	311.357	0.48902
812	-0.0022	812	-0.000176514	314.4	0.26682		257.612	0.34976	287.796	0.0938	311.54	0.48456
813	-0.00221	813	-0.000422425	314.6	0.26718		257.801	0.34627	287.987	0.09123	311.723	0.47956
814	-0.0022	814	-0.0004452	314.8	0.26767		257.991	0.34275	288.178	0.08867	311.906	0.47403
815	-0.00218	815	-0.000503668	315	0.26815		258.181	0.3392	288.369	0.08613	312.089	0.46799
816	-0.00218	816	-0.000480893	315.2	0.26866		258.371	0.33558	288.56	0.08362	312.273	0.46146
817	-0.00218	817	-0.000273791	315.4	0.2693		258.561	0.33188	288.751	0.08112	312.456	0.45446
818	-0.00217	818	-0.000304856	315.6	0.27008		258.751	0.32809	288.942	0.07865	312.639	0.44702
819	-0.00217	819	-0.000403391	315.8	0.27091		258.941	0.3242	289.133	0.07622	312.822	0.43915
820	-0.00217	820	-0.000364218	316	0.27168		259.131	0.32019	289.324	0.07381	313.005	0.43088
821	-0.00218	821	-0.000265934	316.2	0.27228		259.321	0.31605	289.515	0.07143	313.189	0.42224
822	-0.0022	822	-0.00014878	316.4	0.2726		259.51	0.31177	289.706	0.06909	313.372	0.41325
823	-0.00221	823	-0.000156192	316.6	0.27258		259.7	0.30735	289.897	0.06678	313.555	0.40396
824	-0.00221	824	-0.000107343	316.8	0.27243		259.89	0.30278	290.088	0.06452	313.738	0.39438
825	-0.00221	825	-0.000206629	317	0.27239		260.08	0.29806	290.279	0.06229	313.921	0.38455
826	-0.0022	826	-0.000614634	317.2	0.27266		260.27	0.29318	290.47	0.0601	314.104	0.37451
827	-0.00219	827	-0.000448484	317.4	0.2733		260.46	0.28814	290.661	0.05795	314.288	0.36427
828	-0.00218	828	-0.000348952	317.6	0.27434		260.65	0.28294	290.852	0.05584	314.471	0.35388
829	-0.00217	829	-0.000400033	317.8	0.27557		260.84	0.27759	291.043	0.05378	314.654	0.34336
830	-0.00215	830	-0.000187393	318	0.27661		261.03	0.27209	291.234	0.05176	314.837	0.33276
831	-0.00213	831	-0.000157897	318.2	0.27717		261.219	0.26644	291.425	0.04979	315.02	0.32209
832	-0.00212	832	-0.000173316	318.4	0.27741		261.409	0.26065	291.616	0.04786	315.204	0.31139
833	-0.00211	833	-0.00012345	318.6	0.27762		261.599	0.25474	291.807	0.04598	315.387	0.3007
834	-0.00211	834	1.33606e-05	318.8	0.27799		261.789	0.24869	291.998	0.04415	315.57	0.29003
835	-0.00212	835	-0.000204162	319	0.27856		261.979	0.24254	292.189	0.04236	315.753	0.27942
836	-0.00213	836	-0.000170365	319.2	0.27935		262.169	0.23628	292.38	0.04062	315.936	0.26889
837	-0.00212	837	-0.000258893	319.4	0.28018		262.359	0.22992	292.571	0.03893	316.12	0.25848
838	-0.00212	838	-0.000333422	319.6	0.28072		262.549	0.22349	292.762	0.03729	316.303	0.2482
839	-0.00211	839	-0.000488456	319.8	0.28075		262.739	0.217	292.953	0.0357	316.486	0.23808
840	-0.00211	840	-0.00010402	320	0.28057		262.928	0.21045	293.144	0.03415	316.669	0.22815
841	-0.00213	841	8.14873e-05	320.2	0.28066		263.118	0.20386	293.335	0.03266	316.852	0.21841
842	-0.00214	842	0.000173865	320.4	0.2812		263.308	0.19725	293.526	0.03123	317.035	0.20889
843	-0.00214	843	7.62306e-05	320.6	0.28187		263.498	0.19063	293.717	0.02984	317.219	0.19961
844	-0.00215	844	-0.000125763	320.8	0.2823		263.688	0.18401	293.908	0.02851	317.402	0.19058
845	-0.00215	845	-0.000346726	321	0.28255		263.878	0.17741	294.099	0.02723	317.585	0.18182
846	-0.00214	846	-0.000267786	321.2	0.28306		264.068	0.17084	294.29	0.026	317.768	0.17334
847	-0.00212	847	-0.000239316	321.4	0.28417		264.258	0.16432	294.481	0.02483	317.951	0.16514
848	-0.0021	848	-0.000272235	321.6	0.28555		264.448	0.15787	294.672	0.02371	318.135	0.15725
849	-0.0021	849	-0.000136409	321.8	0.2866		264.637	0.15148	294.863	0.02264	318.318	0.14966
850	-0.00209	850	-6.97082e-05	322	0.28706		264.827	0.14519	295.054	0.02163	318.501	0.14238
851	-0.00211	851	0.000270975	322.2	0.28736		265.017	0.13899	295.245	0.02068	318.684	0.13541
852	-0.00212	852	-0.00016613	322.4	0.28802		265.207	0.13291	295.436	0.01979	318.867	0.12877
853	-0.00211	853	4.88884e-05	322.6	0.28916		265.397	0.12695	295.627	0.01894	319.05	0.12244
854	-0.00212	854	8.28878e-06	322.8	0.29053		265.587	0.12113	295.818	0.01816	319.234	0.11644
855	-0.00211	855	1.55025e-05	323	0.29185		265.777	0.11545	296.009	0.01743	319.417	0.11075
856	-0.00212	856	-1.45724e-05	323.2	0.2929		265.967	0.10992	296.2	0.01676	319.6	0.10538
857	-0.00209	857	-0.000183893	323.4	0.29348		266.157	0.10455	296.391	0.01615	319.783	0.10032
858	-0.00209	858	-3.38918e-05	323.6	0.29358		266.346	0.09936	296.582	0.01559	319.966	0.09556
859	-0.00209	859	-7.23236e-06	323.8	0.29366		266.536	0.09433	296.773	0.0151	320.15	0.09111
860	-0.0021	860	-0.000191085	324	0.29424		266.726	0.08949	296.964	0.01465	320.333	0.08695
861	-0.00211	861	1.99378e-05	324.2	0.29538		266.916	0.08484	297.155	0.01427	320.516	0.08309
862	-0.00213	862	0.000173013	324.4	0.29655		267.106	0.08038	297.346	0.01394	320.699	0.0795
863	-0.00215	863	0.000220781	324.6	0.29729		267.296	0.07612	297.537	0.01367	320.882	0.07618
864	-0.00217	864	0.000311305	324.8	0.29767		267.486	0.07205	297.728	0.01346	321.065	0.07312
865	-0.0022	865	-0.000287439	325	0.29801		267.676	0.06818	297.919	0.0133	321.249	0.07031
866	-0.0022	866	0.000118865	325.2	0.29855		267.866	0.06451	298.11	0.0132	321.432	0.06774
867	-0.00219	867	-0.000190923	325.4	0.29933		268.055	0.06105	298.301	0.01315	321.615	0.06541
868	-0.00219	868	-0.000313809	325.6	0.30036		268.245	0.05779	298.492	0.01316	321.798	0.06329
869	-0.00217	869	0.000320026	325.8	0.30156		268.435	0.05472	298.683	0.01323	321.981	0.06137
870	-0.00217	870	3.72821e-05	326	0.3028		268.625	0.05186	298.874	0.01334	322.165	0.05966
871	-0.00217	871	0.000286329	326.2	0.30395		268.815	0.0492	299.065	0.01351	322.348	0.05812
872	-0.00217	872	-0.000161835	326.4	0.30491		269.005	0.04673	299.256	0.01374	322.531	0.05676
873	-0.00217	873	-3.71951e-05	326.6	0.30561		269.195	0.04446	299.447	0.01401	322.714	0.05555
874	-0.00215	874	0.000234915	326.8	0.30606		269.385	0.04238	299.638	0.01433	322.897	0.0545
875	-0.00214	875	0.000262717	327	0.30655		269.575	0.04048	299.829	0.01471	323.08	0.05358
876	-0.00214	876	-0.000174654	327.2	0.30746		269.764	0.03877	300.02	0.01513	323.264	0.05279
877	-0.00213	877	3.77542e-05	327.4	0.30884		269.954	0.03724	300.211	0.01559	323.447	0.05211
878	-0.00212	878	0.000155912	327.6	0.31034		270.144	0.03587	300.402	0.01611	323.63	0.05153
879	-0.00212	879	-9.5008e-06	327.8	0.31158		270.334	0.03468	300.593	0.01667	323.813	0.05104
880	-0.00211	880	8.18542e-05	328	0.31249		270.524	0.03365	300.784	0.01727	323.996	0.05064
881	-0.00213	881	-7.83348e-05	328.2	0.31314		270.714	0.03278	300.975	0.01791	324.18	0.05031
882	-0.00214	882	0.000315116	328.4	0.31367		270.904	0.03206	301.166	0.01859	324.363	0.05003
883	-0.00217	883	-9.14928e-05	328.6	0.31425		271.094	0.03149	301.357	0.01931	324.546	0.04982
884	-0.00219	884	-5.0046e-05	328.8	0.31508		271.284	0.03106	301.548	0.02006	324.729	0.04964
885	-0.00219	885	-0.000108521	329	0.31626		271.473	0.03077	301.739	0.02085	324.912	0.0495
886	-0.00219	886	-6.21587e-05	329.2	0.3177		271.663	0.0306	301.93	0.02167	325.096	0.04938
887	-0.00218	887	3.16732e-05	329.4	0.31927		271.853	0.03056	302.121	0.02252	325.279	0.04929
888	-0.00218	888	0.000364559	329.6	0.32072		272.043	0.03063	302.312	0.0234	325.462	0.0492
889	-0.00219	889	0.00023111	329.8	0.3217		272.233	0.03082	302.503	0.02431	325.645	0.04912
890	-0.00216	890	0.000262552	330	0.32204		272.423	0.03111	302.694	0.02523	325.828	0.04904
891	-0.00216	891	-0.000344877	330.2	0.32231		272.613	0.0315	302.885	0.02618	326.011	0.04895
892	-0.00218	892	0.000540857	330.4	0.32333		272.803	0.03197	303.076	0.02714	326.195	0.04885
893	-0.00218	893	-4.95732e-05	330.6	0.32529		272.993	0.03254	303.267	0.02812	326.378	0.04874
894	-0.00219	894	0.000183275	330.8	0.3273		273.182	0.03318	303.458	0.02911	326.561	0.0486
895	-0.00218	895	5.11728e-05	331	0.32842		273.372	0.0339	303.649	0.03012	326.744	0.04843
896	-0.00218	896	0.000444814	331.2	0.32859		273.562	0.03469	303.84	0.03113	326.927	0.04824
897	-0.00218	897	0.000542532	331.4	0.32847		273.752	0.03553	304.031	0.03214	327.111	0.04802
898	-0.00216	898	-0.000165486	331.6	0.32866		273.942	0.03644	304.222	0.03316	327.294	0.04777
899	-0.00216	899	-0.0003083	331.8	0.32934		274.132	0.03739	304.413	0.03417	327.477	0.04747
900	-0.00215	900	8.75899e-05	332	0.33058		274.322	0.0384	304.604	0.03518	327.66	0.04715
901	-0.00217	901	0.00041431	332.2	0.33229		274.512	0.03944	304.795	0.03618	327.843	0.04678
902	-0.00219	902	0.000395387	332.4	0.33408		274.702	0.04052	304.986	0.03718	328.026	0.04638
903	-0.00222	903	-0.000106861	332.6	0.33556		274.891	0.04163	305.177	0.03816	328.21	0.04593
904	-0.00223	904	-0.000342744	332.8	0.3366		275.081	0.04276	305.368	0.03913	328.393	0.04545
905	-0.00226	905	0.000387813	333	0.33737		275.271	0.04393	305.559	0.04007	328.576	0.04493
906	-0.00228	906	0.000321332	333.2	0.33805		275.461	0.04511	305.75	0.041	328.759	0.04437
907	-0.00231	907	-0.000164603	333.4	0.33871		275.651	0.04631	305.941	0.0419	328.942	0.04378
908	-0.00231	908	0.000270823	333.6	0.33946		275.841	0.04752	306.132	0.04278	329.126	0.04315
909	-0.00235	909	0.000742972	333.8	0.34024		276.031	0.04875	306.323	0.04363	329.309	0.04248
910	-0.00235	910	0.000618283	334	0.34073		276.221	0.04999	306.514	0.04445	329.492	0.04179
911	-0.00233	911	0.000309871	334.2	0.34061		276.411	0.05125	306.704	0.04523	329.675	0.04106
912	-0.00235	912	7.50012e-05	334.4	0.34014		276.601	0.05251	306.896	0.04598	329.858	0.04031
913	-0.00235	913	-7.15282e-05	334.6	0.34015		276.79	0.05379	307.086	0.0467	330.041	0.03953
914	-0.00236	914	0.000181463	334.8	0.34136		276.98	0.05508	307.277	0.04737	330.225	0.03873
915	-0.00233	915	0.000483351	335	0.3433		277.17	0.05639	307.468	0.048	330.408	0.03791
916	-0.00232	916	0.000441048	335.2	0.34509		277.36	0.05771	307.659	0.04859	330.591	0.03708
917	-0.00231	917	-0.000111028	335.4	0.34614		277.55	0.05906	307.85	0.04914	330.774	0.03624
918	-0.00229	918	-0.000190373	335.6	0.34663		277.74	0.06044	308.041	0.04964	330.957	0.03538
919	-0.0023	919	-3.14668e-06	335.8	0.34687		277.93	0.06184	308.232	0.0501	331.141	0.03452
920	-0.00227	920	0.000256328	336	0.34711		278.12	0.06329	308.423	0.0505	331.324	0.03366
921	-0.00226	921	-0.000211055	336.2	0.34755		278.31	0.06479	308.614	0.05087	331.507	0.03279
922	-0.00221	922	0.000410134	336.4	0.34836		278.499	0.06635	308.805	0.05118	331.69	0.03194
923	-0.00219	923	0.000409582	336.6	0.34927		278.689	0.06797	308.996	0.05145	331.873	0.03109
924	-0.00217	924	-0.000136559	336.8	0.34987		278.879	0.06966	309.187	0.05167	332.056	0.03025
925	-0.00215	925	0.000103972	337	0.34992		279.069	0.07145	309.378	0.05184	332.24	0.02944
926	-0.00215	926	-0.000148772	337.2	0.3497		279.259	0.07334	309.569	0.05197	332.423	0.02864
927	-0.00215	927	0.000153057	337.4	0.34956		279.449	0.07535	309.76	0.05206	332.606	0.02787
928	-0.00216	928	0.000356986	337.6	0.34966		279.639	0.07749	309.951	0.0521	332.789	0.02712
929	-0.00217	929	0.000215537	337.8	0.34991		279.829	0.07977	310.142	0.0521	332.972	0.02641
930	-0.00216	930	0.000100885	338	0.35021		280.019	0.08223	310.333	0.05206	333.156	0.02574
931	-0.00219	931	-7.90257e-05	338.2	0.35059		280.208	0.08487	310.524	0.05198	333.339	0.02511
932	-0.00215	932	0.00082877	338.4	0.35113		280.398	0.08771	310.715	0.05187	333.522	0.02452
933	-0.0022	933	9.97495e-05	338.6	0.35182		280.588	0.09077	310.906	0.05173	333.705	0.02399
934	-0.00222	934	-0.000183093	338.8	0.35238		280.778	0.09408	311.097	0.05157	333.888	0.02351
935	-0.00224	935	0.000470066	339	0.35251		280.968	0.09766	311.288	0.05138	334.071	0.02309
936	-0.00224	936	0.000323097	339.2	0.35222		281.158	0.10153	311.479	0.05117	334.255	0.02273
937	-0.00226	937	0.000771326	339.4	0.35201		281.348	0.10571	311.67	0.05095	334.438	0.02245
938	-0.00224	938	0.000479103	339.6	0.35229		281.538	0.11022	311.861	0.05073	334.621	0.02224
939	-0.00222	939	0.000768386	339.8	0.3529		281.728	0.1151	312.052	0.0505	334.804	0.02211
940	-0.00223	940	0.00112	340	0.35333		281.917	0.12036	312.243	0.05027	334.987	0.02206
941	-0.00224	941	0.000374051	340.2	0.35323		282.107	0.12603	312.434	0.05006	335.171	0.02211
942	-0.00219	942	-4.98423e-05	340.4	0.3528		282.297	0.13213	312.625	0.04986	335.354	0.02225
943	-0.00219	943	0.000679979	340.6	0.35235		282.487	0.13869	312.816	0.04969	335.537	0.0225
944	-0.00214	944	-4.02716e-05	340.8	0.35205		282.677	0.14573	313.007	0.04955	335.72	0.02285
945	-0.0021	945	0.000428856	341	0.35183		282.867	0.15327	313.198	0.04946	335.903	0.02333
946	-0.00208	946	-0.000644115	341.2	0.35163		283.057	0.16133	313.389	0.04941	336.086	0.02392
947	-0.00206	947	0.000272753	341.4	0.3515		283.247	0.16994	313.58	0.04943	336.27	0.02464
948	-0.002	948	0.000809271	341.6	0.35152		283.437	0.17912	313.771	0.04952	336.453	0.0255
949	-0.00195	949	0.000986625	341.8	0.35174		283.626	0.18888	313.962	0.04969	336.636	0.0265
950	-0.00194	950	0.000794069	342	0.35192		283.816	0.19924	314.153	0.04996	336.819	0.02766
951	-0.00196	951	0.000644264	342.2	0.35179		284.006	0.21022	314.344	0.05033	337.002	0.02897
952	-0.00193	952	0.000437048	342.4	0.35133		284.196	0.22182	314.535	0.05082	337.186	0.03045
953	-0.0019	953	0.000541068	342.6	0.3509		284.386	0.23407	314.726	0.05144	337.369	0.03211
954	-0.00192	954	0.000510414	342.8	0.35087		284.576	0.24696	314.917	0.0522	337.552	0.03395
955	-0.00193	955	0.000232058	343	0.35122		284.766	0.2605	315.108	0.05312	337.735	0.03599
956	-0.00197	956	0.000854497	343.2	0.35164		284.956	0.2747	315.299	0.05422	337.918	0.03823
957	-0.00204	957	0.000732999	343.4	0.35187		285.146	0.28956	315.49	0.05549	338.101	0.04068
958	-0.00209	958	0.000627883	343.6	0.35199		285.335	0.30506	315.681	0.05697	338.285	0.04336
959	-0.00213	959	0.000937846	343.8	0.35212		285.525	0.32121	315.872	0.05867	338.468	0.04627
960	-0.0022	960	0.00123	344	0.35235		285.715	0.33799	316.063	0.06059	338.651	0.04942
961	-0.00226	961	0.000956402	344.2	0.35268		285.905	0.35539	316.254	0.06277	338.834	0.05282
962	-0.00229	962	0.000670497	344.4	0.35312		286.095	0.3734	316.445	0.0652	339.017	0.05649
963	-0.00227	963	0.000241018	344.6	0.35366		286.285	0.39197	316.636	0.06792	339.201	0.06043
964	-0.00223	964	2.99191e-05	344.8	0.35432		286.475	0.4111	316.827	0.07094	339.384	0.06465
965	-0.00222	965	0.000114637	345	0.35505		286.665	0.43075	317.018	0.07426	339.567	0.06917
966	-0.00221	966	-0.000915191	345.2	0.35573		286.855	0.45089	317.209	0.07792	339.75	0.07399
967	-0.00219	967	0.00115	345.4	0.35619		287.044	0.47148	317.4	0.08193	339.933	0.07912
968	-0.00222	968	0.000194918	345.6	0.3565		287.234	0.49247	317.591	0.08629	340.117	0.08458
969	-0.00215	969	0.000102269	345.8	0.35711		287.424	0.51382	317.782	0.09104	340.3	0.09038
970	-0.00208	970	0.000908316	346	0.3585		287.614	0.53548	317.973	0.09618	340.483	0.09651
971	-0.00196	971	0.000325102	346.2	0.36039		287.804	0.5574	318.164	0.10173	340.666	0.10301
972	-0.00195	972	0.00016822	346.4	0.36194		287.994	0.57951	318.355	0.10771	340.849	0.10986
973	-0.0019	973	-0.00027314	346.6	0.36252		288.184	0.60177	318.546	0.11412	341.032	0.11708
974	-0.00189	974	0.00103	346.8	0.36239		288.374	0.6241	318.737	0.12099	341.216	0.12469
975	-0.00188	975	0.00124	347	0.36212		288.564	0.64643	318.928	0.12833	341.399	0.13268
976	-0.0019	976	0.00074596	347.2	0.36217		288.753	0.66871	319.119	0.13614	341.582	0.14106
977	-0.00191	977	0.000452359	347.4	0.36276		288.943	0.69085	319.31	0.14445	341.765	0.14984
978	-0.00196	978	0.000823796	347.6	0.36407		289.133	0.71278	319.501	0.15326	341.948	0.15903
979	-0.00196	979	0.000786867	347.8	0.36585		289.323	0.73444	319.692	0.16257	342.132	0.16863
980	-0.00196	980	0.00162	348	0.36751		289.513	0.75574	319.883	0.17241	342.315	0.17864
981	-0.002	981	0.000124597	348.2	0.36859		289.703	0.77661	320.074	0.18276	342.498	0.18907
982	-0.00211	982	-7.72181e-06	348.4	0.36934		289.893	0.79698	320.265	0.19365	342.681	0.19992
983	-0.00218	983	0.000590325	348.6	0.37027		290.083	0.81675	320.456	0.20507	342.864	0.21119
984	-0.00232	984	0.000303421	348.8	0.37161		290.273	0.83587	320.647	0.21702	343.047	0.22288
985	-0.00235	985	0.000970866	349	0.37302		290.462	0.85426	320.838	0.2295	343.231	0.23499
986	-0.00244	986	0.00059407	349.2	0.37411		290.652	0.87183	321.029	0.24252	343.414	0.24752
987	-0.00252	987	0.00113	349.4	0.37489		290.842	0.88853	321.22	0.25606	343.597	0.26046
988	-0.00255	988	0.000289657	349.6	0.37572		291.032	0.90429	321.411	0.27013	343.78	0.27381
989	-0.00251	989	0.00231	349.8	0.37691		291.222	0.91903	321.602	0.28471	343.963	0.28756
990	-0.00251	990	-0.000903561	350	0.37833		291.412	0.9327	321.793	0.29979	344.147	0.30171
991	-0.00251	991	0.00138	350.2	0.3797		291.602	0.94524	321.984	0.31537	344.33	0.31624
992	-0.0025	992	0.000515657	350.4	0.38084		291.792	0.9566	322.175	0.33142	344.513	0.33115
993	-0.00252	993	0.00166	350.6	0.38186		291.982	0.96672	322.366	0.34794	344.696	0.34643
994	-0.00248	994	-8.02664e-05	350.8	0.38286		292.171	0.97557	322.557	0.36489	344.879	0.36205
995	-0.00246	995	0.000616676	351	0.38392		292.361	0.98309	322.748	0.38227	345.062	0.37802
996	-0.00242	996	5.4441e-05	351.2	0.38507		292.551	0.98927	322.939	0.40005	345.246	0.3943
997	-0.00237	997	0.000327564	351.4	0.38632		292.741	0.99407	323.13	0.41821	345.429	0.41089
998	-0.00236	998	0.00141	351.6	0.38762		292.931	0.99746	323.321	0.4367	345.612	0.42777
999	-0.00223	999	-0.000379611	351.8	0.38888		293.121	0.99945	323.512	0.45552	345.795	0.4449
1000	-0.00217	1000	0.00211	352	0.39013		293.311	1	323.703	0.47462	345.978	0.46229
1001	-0.00223	1001	0.000443335	352.2	0.39166		293.501	0.99913	323.894	0.49398	346.162	0.47989
1002	-0.00232	1002	0.000711261	352.4	0.39376		293.691	0.99682	324.085	0.51354	346.345	0.49769
1003	-0.00243	1003	0.000576465	352.6	0.39618		293.88	0.9931	324.276	0.53329	346.528	0.51566
1004	-0.00242	1004	0.00172	352.8	0.39815		294.07	0.98798	324.467	0.55318	346.711	0.53378
1005	-0.00234	1005	0.000546013	353	0.39901		294.26	0.98148	324.658	0.57317	346.894	0.55201
1006	-0.00233	1006	-0.00136	353.2	0.39927		294.45	0.97362	324.849	0.59322	347.077	0.57033
1007	-0.00235	1007	-0.000532581	353.4	0.3999		294.64	0.96444	325.04	0.61329	347.261	0.5887
1008	-0.00233	1008	0.00233	353.6	0.4014		294.83	0.95398	325.231	0.63332	347.444	0.6071
1009	-0.00224	1009	0.00223	353.8	0.40312		295.02	0.94228	325.422	0.65328	347.627	0.62549
1010	-0.00223	1010	0.00159	354	0.40426		295.21	0.92939	325.613	0.67312	347.81	0.64384
1011	-0.00222	1011	0.0013	354.2	0.40475		295.4	0.91536	325.804	0.69279	347.993	0.66211
1012	-0.00221	1012	0.00108	354.4	0.40529		295.589	0.90025	325.995	0.71225	348.177	0.68028
1013	-0.00222	1013	0.000293075	354.6	0.40649		295.779	0.88412	326.186	0.73145	348.36	0.6983
1014	-0.00217	1014	-0.0011	354.8	0.40813		295.969	0.86703	326.377	0.75033	348.543	0.71614
1015	-0.00213	1015	0.00117	355	0.40965		296.159	0.84905	326.568	0.76885	348.726	0.73375
1016	-0.00214	1016	-0.000427325	355.2	0.41075		296.349	0.83026	326.759	0.78697	348.909	0.75112
1017	-0.00217	1017	0.00161	355.4	0.41181		296.539	0.81071	326.95	0.80463	349.092	0.76819
1018	-0.00205	1018	0.00254	355.6	0.41334		296.729	0.7905	327.141	0.82179	349.276	0.78493
1019	-0.00198	1019	0.00188	355.8	0.41541		296.919	0.76968	327.332	0.83841	349.459	0.8013
1020	-0.00189	1020	-7.96665e-05	356	0.41762		297.109	0.74834	327.523	0.85443	349.642	0.81727
1021	-0.00181	1021	0.00111	356.2	0.4196		297.298	0.72654	327.714	0.86981	349.825	0.83279
1022	-0.00173	1022	0.00146	356.4	0.42132		297.488	0.70438	327.904	0.88451	350.008	0.84784
1023	-0.00184	1023	-0.00079381	356.6	0.42287		297.678	0.68191	328.096	0.89849	350.192	0.86237
1024	-0.00196	1024	-0.00043934	356.8	0.42437		297.868	0.65921	328.286	0.91171	350.375	0.87635
1025	-0.00212	1025	0.000807779	357	0.42593		298.058	0.63636	328.477	0.92413	350.558	0.88974
1026	-0.00214	1026	4.88016e-05	357.2	0.4277		298.248	0.61343	328.668	0.93572	350.741	0.90251
1027	-0.00223	1027	0.0028	357.4	0.42953		298.438	0.59048	328.859	0.94643	350.924	0.91463
1028	-0.00228	1028	-0.000411231	357.6	0.43101		298.628	0.56757	329.05	0.95625	351.108	0.92605
1029	-0.00232	1029	-0.00107	357.8	0.43179		298.818	0.54478	329.241	0.96513	351.291	0.93676
1030	-0.00229	1030	0.000510149	358	0.43245		299.008	0.52216	329.432	0.97305	351.474	0.94672
1031	-0.00227	1031	0.00274	358.2	0.43399		299.197	0.49977	329.623	0.97999	351.657	0.95591
1032	-0.0022	1032	0.00216	358.4	0.43692		299.387	0.47765	329.814	0.98593	351.84	0.96429
1033	-0.0023	1033	0.00239	358.6	0.44042		299.577	0.45587	330.005	0.99084	352.023	0.97184
1034	-0.00244	1034	0.000548941	358.8	0.4434		299.767	0.43447	330.196	0.99472	352.207	0.97853
1035	-0.00218	1035	0.0024	359	0.44547		299.957	0.41348	330.387	0.99755	352.39	0.98436
1036	-0.00209	1036	0.00443	359.2	0.44704		300.147	0.39296	330.578	0.99931	352.573	0.98929
1037	-0.00198	1037	-0.000587144	359.4	0.44854		300.337	0.37292	330.769	1	352.756	0.9933
1038	-0.00191	1038	0.000646965	359.6	0.45038		300.527	0.35341	330.96	0.99963	352.939	0.9964
1039	-0.00182	1039	0.000422737	359.8	0.45291		300.717	0.33445	331.151	0.99818	353.123	0.99855
1040	-0.00169	1040	-0.000893194	360	0.45626		300.906	0.31607	331.342	0.99566	353.306	0.99975
1041	-0.00175	1041	-0.00534	360.2	0.45976		301.096	0.29827	331.533	0.99208	353.489	1
1042	-0.00188	1042	-0.00271	360.4	0.4626		301.286	0.28109	331.724	0.98745	353.672	0.99928
1043	-0.00187	1043	0.00158	360.6	0.46469		301.476	0.26453	331.915	0.98177	353.855	0.9976
1044	-0.00171	1044	0.00559	360.8	0.46675		301.666	0.2486	332.106	0.97507	354.038	0.99496
1045	-0.00138	1045	0.000162192	361	0.46948		301.856	0.2333	332.297	0.96736	354.222	0.99135
1046	-0.00128	1046	0.000620944	361.2	0.4728		302.046	0.21865	332.488	0.95867	354.405	0.98679
1047	-0.00111	1047	0.000561601	361.4	0.47626		302.236	0.20464	332.679	0.94901	354.588	0.98128
1048	-0.00112	1048	-0.00518	361.6	0.47951		302.426	0.19126	332.87	0.93842	354.771	0.97483
1049	-0.0012	1049	0.00376	361.8	0.48271		302.615	0.17851	333.061	0.92693	354.954	0.96745
1050	-0.00144	1050	-0.00333	362	0.48606		302.805	0.16639	333.252	0.91456	355.138	0.95917
1051	-0.00177	1051	0.00486	362.2	0.4896		302.995	0.15489	333.443	0.90136	355.321	0.95
1052	-0.00185	1052	-0.00225	362.4	0.49308		303.185	0.14398	333.634	0.88735	355.504	0.93996
1053	-0.00185	1053	0.00414	362.6	0.4963		303.375	0.13367	333.825	0.87259	355.687	0.92908
1054	-0.00167	1054	-0.00304	362.8	0.49948		303.565	0.12393	334.016	0.85711	355.87	0.91738
1055	-0.00171	1055	0.00546	363	0.50309		303.755	0.11475	334.207	0.84095	356.053	0.9049
1056	-0.00172	1056	0.000946488	363.2	0.50735		303.945	0.10612	334.398	0.82417	356.237	0.89165
1057	-0.00159	1057	0.000228368	363.4	0.51178		304.135	0.09801	334.589	0.80679	356.42	0.87769
1058	-0.00139	1058	-0.00117	363.6	0.51575		304.324	0.0904	334.78	0.78889	356.603	0.86303
1059	-0.00129	1059	-0.00343	363.8	0.51914		304.514	0.08328	334.971	0.77049	356.786	0.84772
1060	-0.0012	1060	0.000181725	364	0.52251		304.704	0.07662	335.162	0.75165	356.969	0.8318
1061	-0.000968772	1061	-0.00244	364.2	0.52639		304.894	0.07041	335.353	0.73243	357.153	0.81531
1062	-0.000716499	1062	0.00486	364.4	0.53067		305.084	0.06463	335.544	0.71286	357.336	0.79828
1063	-0.000708404	1063	0.000820673	364.6	0.5349		305.274	0.05925	335.735	0.69301	357.519	0.78077
1064	-0.00084398	1064	0.000948637	364.8	0.53871		305.464	0.05426	335.926	0.67292	357.702	0.76281
1065	-0.00105	1065	0.00284	365	0.54207		305.654	0.04962	336.117	0.65263	357.885	0.74445
1066	-0.00118	1066	-0.00222	365.2	0.54502		305.844	0.04534	336.308	0.63221	358.068	0.72573
1067	-0.00144	1067	-0.000312978	365.4	0.54792		306.033	0.04138	336.499	0.6117	358.252	0.70671
1068	-0.00181	1068	0.00265	365.6	0.55153		306.223	0.03772	336.69	0.59115	358.435	0.68741
1069	-0.00212	1069	0.00287	365.8	0.55649		306.413	0.03435	336.881	0.57059	358.618	0.6679
1070	-0.00214	1070	-0.00593	366	0.56208		306.603	0.03125	337.072	0.55009	358.801	0.64822
1071	-0.00215	1071	0.0056	366.2	0.56684		306.793	0.0284	337.263	0.52968	358.984	0.62841
1072	-0.00216	1072	0.00186	366.4	0.5698		306.983	0.02579	337.454	0.50941	359.168	0.60851
1073	-0.00246	1073	0.00437	366.6	0.57183		307.173	0.0234	337.645	0.48931	359.351	0.58857
1074	-0.00283	1074	0.00777	366.8	0.57416		307.363	0.02121	337.836	0.46943	359.534	0.56864
1075	-0.00308	1075	0.0077	367	0.5772		307.553	0.0192	338.027	0.4498	359.717	0.54875
1076	-0.00333	1076	0.00421	367.2	0.58026		307.742	0.01738	338.218	0.43046	359.9	0.52895
1077	-0.00347	1077	0.000358305	367.4	0.58265		307.932	0.01571	338.409	0.41143	360.083	0.50927
1078	-0.00342	1078	0.000408293	367.6	0.5845		308.122	0.0142	338.6	0.39276	360.267	0.48975
1079	-0.00366	1079	0.00468	367.8	0.58645		308.312	0.01282	338.791	0.37446	360.45	0.47043
1080	-0.00367	1080	0.00744	368	0.58887		308.502	0.01157	338.982	0.35657	360.633	0.45134
1081	-0.00349	1081	0.0049	368.2	0.5912		308.692	0.01043	339.173	0.3391	360.816	0.43252
1082	-0.00298	1082	0.00106	368.4	0.59273		308.882	0.00941	339.364	0.32208	360.999	0.41399
1083	-0.00214	1083	0.00843	368.6	0.59341		309.072	0.00848	339.555	0.30552	361.183	0.39578
1084	-0.00105	1084	0.00153	368.8	0.59417		309.262	0.00763	339.746	0.28944	361.366	0.37793
1085	0.000101251	1085	0.00227	369	0.59589		309.451	0.00687	339.937	0.27386	361.549	0.36045
1086	-0.000569566	1086	-0.00253	369.2	0.59831		309.641	0.00619	340.128	0.25878	361.732	0.34336
1087	-0.00387	1087	-0.00122	369.4	0.60051		309.831	0.00557	340.319	0.24422	361.915	0.32669
1088	-0.00259	1088	-0.0033	369.6	0.60183		310.021	0.00501	340.51	0.23018	362.099	0.31046
1089	-0.00492	1089	0.0091	369.8	0.60256		310.211	0.00451	340.701	0.21667	362.282	0.29467
1090	0.0014	1090	0.0105	370	0.6032		310.401	0.00405	340.892	0.20368	362.465	0.27935
1091	-0.00286	1091	-0.00161	370.2	0.60398		310.591	0.00365	341.083	0.19122	362.648	0.2645
1092	0.0049	1092	0.00144	370.4	0.60474		310.781	0.00328	341.274	0.17929	362.831	0.25013
1093	0.00443	1093	-0.0033	370.6	0.60529		310.971	0.00295	341.465	0.16788	363.014	0.23626
1094	0.00376	1094	0.00345	370.8	0.60555		311.16	0.00265	341.656	0.15699	363.198	0.22288
1095	-0.01625	1095	0.000756786	371	0.60546		311.35	0.00239	341.847	0.14661	363.381	0.20999
1096	-0.00611	1096	-0.00509	371.2	0.60502		311.54	0.00215	342.038	0.13674	363.564	0.19761
1097	-0.00414	1097	-0.0066	371.4	0.60443		311.73	0.00193	342.229	0.12736	363.747	0.18573
1098	0.00211	1098	-0.00459	371.6	0.6039		311.92	0.00174	342.42	0.11847	363.93	0.17434
1099	-0.01308	1099	0.01508	371.8	0.60347		312.11	0.00157	342.611	0.11005	364.114	0.16345
1100	-0.0078	1100	0.00197	372	0.60288		312.3	0.00141	342.802	0.10209	364.297	0.15305
				372.2	0.60193		312.49	0.00127	342.993	0.09459	364.48	0.14313
				372.4	0.60075		312.68	0.00115	343.184	0.08751	364.663	0.13368
				372.6	0.59973		312.869	0.00103	343.375	0.08086	364.846	0.1247
				372.8	0.59904		313.059	0.000932303	343.566	0.07461	365.029	0.11618
				373	0.59819		313.249	0.000840883	343.757	0.06875	365.213	0.10811
				373.2	0.59656		313.439	0.000758594	343.948	0.06327	365.396	0.10046
				373.4	0.59407		313.629	0.000684493	344.139	0.05814	365.579	0.09324
				373.6	0.59148		313.819	0.000617731	344.33	0.05336	365.762	0.08643
				373.8	0.58951		314.009	0.000557553	344.521	0.0489	365.945	0.08002
				374	0.58807		314.199	0.000503283	344.712	0.04476	366.129	0.07398
				374.2	0.58659		314.389	0.000454316	344.903	0.04091	366.312	0.06831
				374.4	0.58462		314.578	0.000410114	345.094	0.03734	366.495	0.063
				374.6	0.58217		314.768	0.000370195	345.285	0.03404	366.678	0.05803
				374.8	0.57941		314.958	0.000334129	345.476	0.03098	366.861	0.05338
				375	0.57665		315.148	0.000301531	345.667	0.02816	367.044	0.04904
				375.2	0.57446		315.338	0.000272058	345.858	0.02556	367.228	0.04499
				375.4	0.57333		315.528	0.000245402	346.049	0.02317	367.411	0.04123
				375.6	0.57278		315.718	0.000221288	346.24	0.02098	367.594	0.03773
				375.8	0.57176		315.908	0.000199471	346.431	0.01897	367.777	0.03448
				376	0.56955		316.098	0.000179729	346.622	0.01712	367.96	0.03147
				376.2	0.56671		316.287	0.000161864	346.813	0.01544	368.144	0.02869
				376.4	0.56407		316.477	0.000145698	347.004	0.0139	368.327	0.02612
				376.6	0.56203		316.667	0.000131071	347.195	0.01249	368.51	0.02375
				376.8	0.56035		316.857	0.000117838	347.386	0.01122	368.693	0.02157
				377	0.55878		317.047	0.000105869	347.577	0.01006	368.876	0.01956
				377.2	0.55723		317.237	9.50478e-05	347.768	0.009	369.059	0.01771
				377.4	0.55576		317.427	8.52671e-05	347.959	0.00805	369.243	0.01602
				377.6	0.55436		317.617	7.64309e-05	348.15	0.00719	369.426	0.01447
				377.8	0.55299		317.807	6.84523e-05	348.341	0.00641	369.609	0.01306
				378	0.55156		317.997	6.12521e-05	348.532	0.0057	369.792	0.01176
				378.2	0.55019		318.186	5.47586e-05	348.723	0.00507	369.975	0.01058
				378.4	0.54921		318.376	4.89065e-05	348.914	0.0045	370.159	0.00951
				378.6	0.54893		318.566	4.36364e-05	349.104	0.00399	370.342	0.00853
				378.8	0.54916		318.756	3.88944e-05	349.296	0.00354	370.525	0.00765
				379	0.54939		318.946	3.46313e-05	349.486	0.00313	370.708	0.00685
				379.2	0.54927		319.136	3.08021e-05	349.677	0.00276	370.891	0.00612
				379.4	0.54907		319.326	2.7366e-05	349.868	0.00243	371.074	0.00546
				379.6	0.54917		319.516	2.42857e-05	350.059	0.00214	371.258	0.00487
				379.8	0.54965		319.706	2.15274e-05	350.25	0.00188	371.441	0.00434
				380	0.55012		319.895	1.90599e-05	350.441	0.00165	371.624	0.00386
				380.2	0.55022		320.085	1.68551e-05	350.632	0.00145	371.807	0.00342
				380.4	0.55023		320.275	1.48873e-05	350.823	0.00127	371.99	0.00304
				380.6	0.55079		320.465	1.31331e-05	351.014	0.00111	372.174	0.00269
				380.8	0.55232		320.655	1.15711e-05	351.205	0.000969237	372.357	0.00238
				381	0.55438		320.845	1.01821e-05	351.396	0.000845063	372.54	0.0021
				381.2	0.55639		321.035	8.94845e-06	351.587	0.000735766	372.723	0.00185
				381.4	0.55814		321.225	7.85414e-06	351.778	0.000639708	372.906	0.00163
				381.6	0.55996		321.415	6.8847e-06	351.969	0.000555412	373.089	0.00144
				381.8	0.56216		321.604	6.02703e-06	352.16	0.000481548	373.273	0.00126
				382	0.56451		321.794	5.26924e-06	352.351	0.000416923	373.456	0.00111
				382.2	0.56647		321.984	4.60061e-06	352.542	0.000360464	373.639	0.000971186
				382.4	0.56777		322.174	4.01146e-06	352.733	0.000311214	373.822	0.000849978
				382.6	0.56909		322.364	3.49305e-06	352.924	0.000268317	374.005	0.000742911
				382.8	0.57129		322.554	3.03752e-06	353.115	0.000231007	374.189	0.000648469
				383	0.5746		322.744	2.63781e-06	353.306	0.000198607	374.372	0.000565282
				383.2	0.57834		322.934	2.28757e-06	353.497	0.000170512	374.555	0.000492113
				383.4	0.58183		323.124	1.98111e-06	353.688	0.000146186	374.738	0.000427845
				383.6	0.58495		323.313	1.71334e-06	353.879	0.000125154	374.921	0.000371476
				383.8	0.58785		323.503	1.47972e-06	354.07	0.000106998	375.104	0.000322106
				384	0.59064		323.693	1.27618e-06	354.261	9.13472e-05	375.288	0.000278926
				384.2	0.59317		323.883	1.09911e-06	354.452	7.78764e-05	375.471	0.000241213
				384.4	0.59527		324.073	9.45283e-07	354.643	6.62989e-05	375.654	0.000208321
				384.6	0.59696		324.263	8.11851e-07	354.834	5.63634e-05	375.837	0.000179676
				384.8	0.59857		324.453	6.96275e-07	355.025	4.78495e-05	376.02	0.000154763
				385	0.60039		324.643	5.96315e-07	355.216	4.05646e-05	376.204	0.000133127
				385.2	0.60262		324.833	5.09986e-07	355.407	3.43406e-05	376.387	0.000114363
				385.4	0.60539		325.022	4.3554e-07	355.598	2.90307e-05	376.57	9.81133e-05
				385.6	0.60865		325.212	3.71435e-07	355.789	2.45074e-05	376.753	8.40602e-05
				385.8	0.61176		325.402	3.16318e-07	355.98	2.06598e-05	376.936	7.1924e-05
				386	0.61402		325.592	2.68998e-07	356.171	1.73919e-05	377.12	6.1458e-05
				386.2	0.61542		325.782	2.28432e-07	356.362	1.46203e-05	377.303	5.24449e-05
				386.4	0.61692		325.972	1.93708e-07	356.553	1.22731e-05	377.486	4.4694e-05
				386.6	0.61934		326.162	1.64028e-07	356.744	1.02883e-05	377.669	3.80378e-05
				386.8	0.62216		326.352	1.38699e-07	356.935	8.61232e-06	377.852	3.23297e-05
				387	0.62414		326.542	1.17113e-07	357.126	7.19926e-06	378.035	2.74415e-05
				387.2	0.6245		326.731	9.87461e-08	357.317	6.00959e-06	378.219	2.32614e-05
				387.4	0.62393		326.921	8.31406e-08	357.508	5.00948e-06	378.402	1.96916e-05
				387.6	0.6234		327.111	6.99014e-08	357.699	4.16993e-06	378.585	1.66475e-05
				387.8	0.62333		327.301	5.86863e-08	357.89	3.46621e-06	378.768	1.40551e-05
				388	0.62352		327.491	4.92001e-08	358.081	2.87721e-06	378.951	1.18506e-05
				388.2	0.6237		327.681	4.11882e-08	358.272	2.38494e-06	379.135	9.97855e-06
				388.4	0.62369		327.871	3.44316e-08	358.463	1.97412e-06	379.318	8.39098e-06
				388.6	0.62334		328.061	2.87422e-08	358.654	1.63176e-06	379.501	7.04657e-06
				388.8	0.62252		328.251	2.39584e-08	358.845	1.34689e-06	379.684	5.90965e-06
				389	0.62117		328.44	1.99422e-08	359.036	1.11019e-06	379.867	4.94955e-06
				389.2	0.61926		328.63	1.65754e-08	359.227	9.13799e-07	380.05	4.13989e-06
				389.4	0.61688		328.82	1.37573e-08	359.418	7.51094e-07	380.234	3.45804e-06
				389.6	0.61423		329.01	1.14019e-08	359.609	6.16493e-07	380.417	2.88464e-06
				389.8	0.61152		329.2	9.43619e-09	359.8	5.05302e-07	380.6	2.4031e-06
				390	0.60861
				390.2	0.6052
				390.4	0.6011
				390.6	0.59647
				390.8	0.59153
				391	0.58649
				391.2	0.58156
				391.4	0.57689
				391.6	0.5723
				391.8	0.56745
				392	0.56206
				392.2	0.55616
				392.4	0.5498
				392.6	0.54301
				392.8	0.53586
				393	0.52841
				393.2	0.5208
				393.4	0.51321
				393.6	0.50564
				393.8	0.4977
				394	0.48893
				394.2	0.47953
				394.4	0.47033
				394.6	0.46205
				394.8	0.45438
				395	0.44659
				395.2	0.43823
				395.4	0.4294
				395.6	0.42034
				395.8	0.41122
				396	0.4022
				396.2	0.39337
				396.4	0.38454
				396.6	0.37541
				396.8	0.36584
				397	0.35618
				397.2	0.34678
				397.4	0.33771
				397.6	0.32872
				397.8	0.3196
				398	0.31033
				398.2	0.30098
				398.4	0.29162
				398.6	0.2823
				398.8	0.2731
				399	0.26414
				399.2	0.25564
				399.4	0.24773
				399.6	0.24018
				399.8	0.23261
				400	0.22484
				400.2	0.21705
				400.4	0.20948
				400.6	0.20212
				400.8	0.1948
				401	0.18738
				401.2	0.18
				401.4	0.1729
				401.6	0.16618
				401.8	0.15973
				402	0.15344
				402.2	0.14732
				402.4	0.14152
				402.6	0.13615
				402.8	0.13107
				403	0.12606
				403.2	0.12104
				403.4	0.1161
				403.6	0.11137
				403.8	0.10682
				404	0.1024
				404.2	0.09805
				404.4	0.0939
				404.6	0.09014
				404.8	0.0868
				405	0.08372
				405.2	0.08072
				405.4	0.07762
				405.6	0.07423
				405.8	0.07047
				406	0.06661
				406.2	0.06306
				406.4	0.05996
				406.6	0.05716
				406.8	0.05448
				407	0.05195
				407.2	0.0497
				407.4	0.04779
				407.6	0.04603
				407.8	0.04418
				408	0.04221
				408.2	0.04037
				408.4	0.0389
				408.6	0.03764
				408.8	0.0362
				409	0.03436
				409.2	0.03235
				409.4	0.03051
				409.6	0.02903
				409.8	0.02792
				410	0.02717
				410.2	0.02661
				410.4	0.026
				410.6	0.02518
				410.8	0.02423
				411	0.02325
				411.2	0.02225
				411.4	0.02109
				411.6	0.01966
				411.8	0.01817
				412	0.01694
				412.2	0.01616
				412.4	0.01567
				412.6	0.01527
				412.8	0.01484
				413	0.01442
				413.2	0.01402
				413.4	0.01362
				413.6	0.0132
				413.8	0.01275
				414	0.01226
				414.2	0.01175
				414.4	0.01122
				414.6	0.01066
				414.8	0.01008
				415	0.00971
				415.2	0.00982
				415.4	0.01043
				415.6	0.01097
				415.8	0.01087
				416	0.01014
				416.2	0.00926
				416.4	0.00867
				416.6	0.00837
				416.8	0.00819
				417	0.00799
				417.2	0.00763
				417.4	0.00697
				417.6	0.00623
				417.8	0.00584
				418	0.00613
				418.2	0.00679
				418.4	0.00734
				418.6	0.00751
				418.8	0.00729
				419	0.00674
				419.2	0.00609
				419.4	0.00567
				419.6	0.00575
				419.8	0.00619
				420	0.00677
				420.2	0.00726
				420.4	0.00742
				420.6	0.00707
				420.8	0.00647
				421	0.00617
				421.2	0.00647
				421.4	0.00694
				421.6	0.00696
				421.8	0.00635
				422	0.00544
				422.2	0.00458
				422.4	0.00393
				422.6	0.00361
				422.8	0.00361
				423	0.00375
				423.2	0.00377
				423.4	0.00364
				423.6	0.00351
				423.8	0.00354
				424	0.00374
				424.2	0.0041
				424.4	0.00454
				424.6	0.00484
				424.8	0.00477
				425	0.00437
				425.2	0.00391
				425.4	0.00366
				425.6	0.0037
				425.8	0.00406
				426	0.00464
				426.2	0.00519
				426.4	0.00541
				426.6	0.0053
				426.8	0.00507
				427	0.00489
				427.2	0.00471
				427.4	0.00437
				427.6	0.00384
				427.8	0.00326
				428	0.00277
				428.2	0.00239
				428.4	0.00199
				428.6	0.00155
				428.8	0.00127
				429	0.00143
				429.2	0.00211
				429.4	0.00304
				429.6	0.00394
				429.8	0.00455
				430	0.00464
				430.2	0.0041
				430.4	0.00325
				430.6	0.00249
				430.8	0.00208
				431	0.00201
				431.2	0.00223
				431.4	0.0027
				431.6	0.00333
				431.8	0.00401
				432	0.00451
				432.2	0.00459
				432.4	0.00428
				432.6	0.00393
				432.8	0.00387
				433	0.00401
				433.2	0.00405
				433.4	0.00379
				433.6	0.00328
				433.8	0.00262
				434	0.00198
				434.2	0.00162
				434.4	0.00172
				434.6	0.00201
				434.8	0.00202
				435	0.0015
				435.2	0.00071
				435.4	-2e-05
				435.6	-0.00052
				435.8	-0.0007
				436	-0.00053
				436.2	-8e-05
				436.4	0.00051
				436.6	0.00113
				436.8	0.00163
				437	0.0019
				437.2	0.00192
				437.4	0.0018
				437.6	0.00163
				437.8	0.00159
				438	0.00185
				438.2	0.00241
				438.4	0.00299
				438.6	0.00329
				438.8	0.00325
				439	0.00293
				439.2	0.00244
				439.4	0.00185
				439.6	0.00128
				439.8	0.00083
				440	0.00066
				440.2	0.00089
				440.4	0.00144
				440.6	0.00209
				440.8	0.00267
				441	0.00303
				441.2	0.00304
				441.4	0.00278
				441.6	0.00258
				441.8	0.00271
				442	0.00301
				442.2	0.00312
				442.4	0.00284
				442.6	0.00232
				442.8	0.00178
				443	0.00132
				443.2	0.00092
				443.4	0.00058
				443.6	0.00036
				443.8	0.00038
				444	0.00065
				444.2	0.00095
				444.4	0.00109
				444.6	0.00104
				444.8	0.00096
				445	0.00097
				445.2	0.00106
				445.4	0.00117
				445.6	0.00129
				445.8	0.00148
				446	0.0018
				446.2	0.00219
				446.4	0.0025
				446.6	0.00263
				446.8	0.00259
				447	0.00239
				447.2	0.00208
				447.4	0.00168
				447.6	0.00123
				447.8	0.00078
				448	0.00039
				448.2	0.0001
				448.4	-3e-05
				448.6	5e-05
				448.8	0.00027
				449	0.00044
				449.2	0.00037
				449.4	0.00019
				449.6	0.00011
				449.8	0.00028
				450	0.00058
				450.2	0.00087
				450.4	0.00103
				450.6	0.00088
				450.8	0.00034
				451	-0.00036
				451.2	-0.00089
				451.4	-0.00105
				451.6	-0.00096
				451.8	-0.00078
				452	-0.00061
				452.2	-0.00055
				452.4	-0.00062
				452.6	-0.00067
				452.8	-0.00049
				453	4e-05
				453.2	0.0009
				453.4	0.00204
				453.6	0.00316
				453.8	0.00384
				454	0.00376
				454.2	0.0031
				454.4	0.00215
				454.6	0.00118
				454.8	0.00048
				455	0.00031
				455.2	0.00065
				455.4	0.0013
				455.6	0.00209
				455.8	0.00268
				456	0.00279
				456.2	0.00247
				456.4	0.00213
				456.6	0.00213
				456.8	0.00235
				457	0.0025
				457.2	0.00239
				457.4	0.00202
				457.6	0.00141
				457.8	0.00072
				458	0.00019
				458.2	1e-05
				458.4	0.00011
				458.6	0.00032
				458.8	0.00053
				459	0.00064
				459.2	0.00058
				459.4	0.00041
				459.6	0.00026
				459.8	0.00023
				460	0.00016
				460.2	-0.00012
				460.4	-0.0006
				460.6	-0.00092
				460.8	-0.00077
				461	-0.00023
				461.2	0.0004
				461.4	0.00091
				461.6	0.00119
				461.8	0.00117
				462	0.00091
				462.2	0.00055
				462.4	0.00027
				462.6	0.00017
				462.8	0.00035
				463	0.0008
				463.2	0.00131
				463.4	0.00165
				463.6	0.00179
				463.8	0.00181
				464	0.00182
				464.2	0.00183
				464.4	0.00188
				464.6	0.00193
				464.8	0.00194
				465	0.00184
				465.2	0.00157
				465.4	0.00111
				465.6	0.00046
				465.8	-9e-05
				466	-0.00022
				466.2	0.00016
				466.4	0.00084
				466.6	0.00158
				466.8	0.00214
				467	0.00228
				467.2	0.00192
				467.4	0.00146
				467.6	0.00135
				467.8	0.00163
				468	0.00189
				468.2	0.00176
				468.4	0.00136
				468.6	0.00098
				468.8	0.00082
				469	0.00087
				469.2	0.00109
				469.4	0.00142
				469.6	0.00179
				469.8	0.00215
				470	0.00247
				470.2	0.00273
				470.4	0.00289
				470.6	0.00278
				470.8	0.00229
				471	0.00169
				471.2	0.00152
				471.4	0.00208
				471.6	0.0029
				471.8	0.00335
				472	0.00319
				472.2	0.00266
				472.4	0.00202
				472.6	0.00149
				472.8	0.00126
				473	0.0014
				473.2	0.00161
				473.4	0.00154
				473.6	0.00122
				473.8	0.00102
				474	0.00122
				474.2	0.00158
				474.4	0.00169
				474.6	0.00136
				474.8	0.00084
				475	0.00043
				475.2	0.00024
				475.4	0.00029
				475.6	0.00052
				475.8	0.00079
				476	0.00093
				476.2	0.00088
				476.4	0.00078
				476.6	0.00079
				476.8	0.0008
				477	0.0006
				477.2	0.00012
				477.4	-0.00028
				477.6	-0.00014
				477.8	0.00047
				478	0.00094
				478.2	0.00074
				478.4	0.00018
				478.6	-0.0001
				478.8	0.00025
				479	0.00091
				479.2	0.0015
				479.4	0.00177
				479.6	0.00163
				479.8	0.00107
				480	0.00047
				480.2	0.00036
				480.4	0.00089
				480.6	0.0017
				480.8	0.00237
				481	0.00268
				481.2	0.00253
				481.4	0.00193
				481.6	0.0012
				481.8	0.00072
				482	0.00063
				482.2	0.00078
				482.4	0.00098
				482.6	0.00118
				482.8	0.00141
				483	0.00168
				483.2	0.00212
				483.4	0.00283
				483.6	0.00364
				483.8	0.00416
				484	0.00408
				484.2	0.00344
				484.4	0.00243
				484.6	0.00128
				484.8	0.00024
				485	-0.00042
				485.2	-0.00062
				485.4	-0.00041
				485.6	0.00015
				485.8	0.00073
				486	0.00102
				486.2	0.00094
				486.4	0.00074
				486.6	0.00072
				486.8	0.00095
				487	0.00139
				487.2	0.00198
				487.4	0.00255
				487.6	0.0029
				487.8	0.00302
				488	0.00306
				488.2	0.00318
				488.4	0.00334
				488.6	0.00343
				488.8	0.00339
				489	0.00314
				489.2	0.00266
				489.4	0.00216
				489.6	0.00203
				489.8	0.00249
				490	0.00307
				490.2	0.00314
				490.4	0.00257
				490.6	0.00194
				490.8	0.00184
				491	0.0023
				491.2	0.00308
				491.4	0.00395
				491.6	0.00465
				491.8	0.00498
				492	0.00487
				492.2	0.00444
				492.4	0.00381
				492.6	0.00315
				492.8	0.00258
				493	0.00219
				493.2	0.00191
				493.4	0.00168
				493.6	0.00146
				493.8	0.00127
				494	0.00115
				494.2	0.0013
				494.4	0.00191
				494.6	0.00286
				494.8	0.00354
				495	0.00336
				495.2	0.00257
				495.4	0.00182
				495.6	0.00155
				495.8	0.00165
				496	0.00191
				496.2	0.0021
				496.4	0.00201
				496.6	0.00148
				496.8	0.00078
				497	0.00037
				497.2	0.00044
				497.4	0.00068
				497.6	0.00073
				497.8	0.00053
				498	0.0002
				498.2	-0.00012
				498.4	-0.0003
				498.6	-0.0002
				498.8	0.00016
				499	0.00056
				499.2	0.0008
				499.4	0.00076
				499.6	0.00037
				499.8	-0.00031
				500	-0.00087
				500.2	-0.00088
				500.4	-0.0004
				500.6	-6e-05
				500.8	-0.00034
				501	-0.00102
				501.2	-0.00159
				501.4	-0.00175
				501.6	-0.00159
				501.8	-0.00124
				502	-0.00089
				502.2	-0.00079
				502.4	-0.00108
				502.6	-0.00151
				502.8	-0.00171
				503	-0.00155
				503.2	-0.00117
				503.4	-0.00073
				503.6	-0.00037
				503.8	-0.00026
				504	-0.00043
				504.2	-0.00066
				504.4	-0.00072
				504.6	-0.00055
				504.8	-0.00034
				505	-0.00022
				505.2	-0.0001
				505.4	0.00018
				505.6	0.00065
				505.8	0.00103
				506	0.00105
				506.2	0.00084
				506.4	0.00081
				506.6	0.00119
				506.8	0.00165
				507	0.00173
				507.2	0.00139
				507.4	0.00107
				507.6	0.00118
				507.8	0.00152
				508	0.00163
				508.2	0.00124
				508.4	0.00057
				508.6	-0.00013
				508.8	-0.00069
				509	-0.00102
				509.2	-0.00108
				509.4	-0.001
				509.6	-0.00095
				509.8	-0.00104
				510	-0.00127
				510.2	-0.00165
				510.4	-0.00205
				510.6	-0.00234
				510.8	-0.00239
				511	-0.00231
				511.2	-0.0022
				511.4	-0.00208
				511.6	-0.00187
				511.8	-0.00147
				512	-0.00094
				512.2	-0.00035
				512.4	0.00016
				512.6	0.00047
				512.8	0.00043
				513	0.00016
				513.2	-2e-05
				513.4	0.00011
				513.6	0.00042
				513.8	0.00068
				514	0.00077
				514.2	0.00074
				514.4	0.00065
				514.6	0.00056
				514.8	0.00054
				515	0.00062
				515.2	0.00082
				515.4	0.00112
				515.6	0.00147
				515.8	0.00182
				516	0.00208
				516.2	0.00209
				516.4	0.00165
				516.6	0.00086
				516.8	0.00032
				517	0.00058
				517.2	0.00139
				517.4	0.00193
				517.6	0.00165
				517.8	0.00094
				518	0.00041
				518.2	0.00028
				518.4	0.00031
				518.6	0.00025
				518.8	2e-05
				519	-0.00042
				519.2	-0.00096
				519.4	-0.00125
				519.6	-0.00089
				519.8	2e-05
				520	0.00101
				520.2	0.00169
				520.4	0.00201
				520.6	0.00204
				520.8	0.0019
				521	0.00178
				521.2	0.00189
				521.4	0.00225
				521.6	0.00279
				521.8	0.0034
				522	0.00379
				522.2	0.00368
				522.4	0.0032
				522.6	0.00283
				522.8	0.00297
				523	0.00338
				523.2	0.00356
				523.4	0.00329
				523.6	0.0028
				523.8	0.00239
				524	0.00216
				524.2	0.00216
				524.4	0.00234
				524.6	0.00245
				524.8	0.00219
				525	0.00151
				525.2	0.00066
				525.4	-0.00012
				525.6	-0.00057
				525.8	-0.00043
				526	0.00027
				526.2	0.00096
				526.4	0.00104
				526.6	0.00055
				526.8	3e-05
				527	-0.0001
				527.2	1e-05
				527.4	6e-05
				527.6	-5e-05
				527.8	-0.0002
				528	-0.00025
				528.2	-0.00013
				528.4	0.00014
				528.6	0.00051
				528.8	0.00075
				529	0.00065
				529.2	0.00019
				529.4	-0.00043
				529.6	-0.00104
				529.8	-0.00157
				530	-0.00198
				530.2	-0.00221
				530.4	-0.00216
				530.6	-0.00174
				530.8	-0.00115
				531	-0.00076
				531.2	-0.00082
				531.4	-0.00111
				531.6	-0.00133
				531.8	-0.00131
				532	-0.00104
				532.2	-0.00051
				532.4	0.00023
				532.6	0.0011
				532.8	0.002
				533	0.0028
				533.2	0.00341
				533.4	0.00382
				533.6	0.00413
				533.8	0.00437
				534	0.00438
				534.2	0.00398
				534.4	0.00326
				534.6	0.00269
				534.8	0.00263
				535	0.00287
				535.2	0.00291
				535.4	0.00247
				535.6	0.00184
				535.8	0.00135
				536	0.00113
				536.2	0.00114
				536.4	0.00136
				536.6	0.00174
				536.8	0.00222
				537	0.0027
				537.2	0.00301
				537.4	0.00301
				537.6	0.00275
				537.8	0.00239
				538	0.00205
				538.2	0.00171
				538.4	0.00133
				538.6	0.00086
				538.8	0.00026
				539	-0.00046
				539.2	-0.001
				539.4	-0.00099
				539.6	-0.00035
				539.8	0.00049
				540	0.00108
				540.2	0.00131
				540.4	0.00129
				540.6	0.00109
				540.8	0.00084
				541	0.00064
				541.2	0.00047
				541.4	0.00021
				541.6	-0.00022
				541.8	-0.00066
				542	-0.00085
				542.2	-0.00073
				542.4	-0.00059
				542.6	-0.00072
				542.8	-0.00104
				543	-0.00127
				543.2	-0.00122
				543.4	-0.00115
				543.6	-0.0014
				543.8	-0.00196
				544	-0.00248
				544.2	-0.00264
				544.4	-0.0024
				544.6	-0.00181
				544.8	-0.00104
				545	-0.00048
				545.2	-0.00051
				545.4	-0.00096
				545.6	-0.00134
				545.8	-0.00128
				546	-0.00104
				546.2	-0.001
				546.4	-0.00122
				546.6	-0.00141
				546.8	-0.00133
				547	-0.00109
				547.2	-0.00095
				547.4	-0.00103
				547.6	-0.00102
				547.8	-0.00065
				548	5e-05
				548.2	0.00079
				548.4	0.00133
				548.6	0.00179
				548.8	0.00231
				549	0.00286
				549.2	0.00308
				549.4	0.00272
				549.6	0.00221
				549.8	0.0023
				550	0.00325
				550.2	0.00425
				550.4	0.0044
				550.6	0.00376
				550.8	0.00312
				551	0.0031
				551.2	0.00341
				551.4	0.00356
				551.6	0.00334
				551.8	0.00295
				552	0.00257
				552.2	0.00213
				552.4	0.00147
				552.6	0.00052
				552.8	-0.00047
				553	-0.00122
				553.2	-0.00165
				553.4	-0.00184
				553.6	-0.00184
				553.8	-0.00173
				554	-0.00158
				554.2	-0.00135
				554.4	-0.00086
				554.6	1e-05
				554.8	0.00088
				555	0.00116
				555.2	0.00056
				555.4	-0.0004
				555.6	-0.0011
				555.8	-0.00134
				556	-0.00128
				556.2	-0.00108
				556.4	-0.00082
				556.6	-0.00056
				556.8	-0.00033
				557	-5e-05
				557.2	0.00033
				557.4	0.0007
				557.6	0.00089
				557.8	0.00081
				558	0.00066
				558.2	0.00065
				558.4	0.00086
				558.6	0.00123
				558.8	0.00169
				559	0.00211
				559.2	0.00232
				559.4	0.00232
				559.6	0.00232
				559.8	0.00251
				560	0.00278
				560.2	0.0029
				560.4	0.00272
				560.6	0.0023
				560.8	0.00173
				561	0.0012
				561.2	0.00092
				561.4	0.00106
				561.6	0.00148
				561.8	0.00198
				562	0.00243
				562.2	0.00282
				562.4	0.00316
				562.6	0.00354
				562.8	0.00413
				563	0.00485
				563.2	0.00514
				563.4	0.00437
				563.6	0.00289
				563.8	0.00185
				564	0.00211
				564.2	0.00294
				564.4	0.00319
				564.6	0.00243
				564.8	0.00124
				565	0.00024
				565.2	-0.00046
				565.4	-0.001
				565.6	-0.00148
				565.8	-0.00182
				566	-0.00192
				566.2	-0.00182
				566.4	-0.00169
				566.6	-0.00166
				566.8	-0.00164
				567	-0.00147
				567.2	-0.00113
				567.4	-0.00074
				567.6	-0.00046
				567.8	-0.00043
				568	-0.0008
				568.2	-0.00155
				568.4	-0.00224
				568.6	-0.00237
				568.8	-0.00186
				569	-0.00099
				569.2	-1e-05
				569.4	0.00085
				569.6	0.0014
				569.8	0.00168
				570	0.00206
				570.2	0.00286
				570.4	0.00375
				570.6	0.00407
				570.8	0.00352
				571	0.00267
				571.2	0.00215
				571.4	0.00201
				571.6	0.00183
				571.8	0.0013
				572	0.00066
				572.2	0.00025
				572.4	0.00022
				572.6	0.00039
				572.8	0.00061
				573	0.00074
				573.2	0.00067
				573.4	0.00038
				573.6	3e-05
				573.8	-0.00023
				574	-0.00043
				574.2	-0.00079
				574.4	-0.00141
				574.6	-0.00193
				574.8	-0.00188
				575	-0.0012
				575.2	-0.00032
				575.4	0.00032
				575.6	0.00066
				575.8	0.00078
				576	0.00073
				576.2	0.00049
				576.4	8e-05
				576.6	-0.00028
				576.8	-0.00019
				577	0.00057
				577.2	0.00165
				577.4	0.00255
				577.6	0.00296
				577.8	0.00278
				578	0.00199
				578.2	0.00106
				578.4	0.00067
				578.6	0.0011
				578.8	0.00192
				579	0.00264
				579.2	0.00309
				579.4	0.00327
				579.6	0.00323
				579.8	0.00315
				580	0.00321
				580.2	0.00349
				580.4	0.00396
				580.6	0.00457
				580.8	0.00521
				581	0.00572
				581.2	0.00598
				581.4	0.00587
				581.6	0.0053
				581.8	0.00447
				582	0.00377
				582.2	0.00345
				582.4	0.00334
				582.6	0.00321
				582.8	0.00298
				583	0.00269
				583.2	0.00243
				583.4	0.00237
				583.6	0.00273
				583.8	0.0034
				584	0.0037
				584.2	0.00307
				584.4	0.00188
				584.6	0.001
				584.8	0.00095
				585	0.00136
				585.2	0.00172
				585.4	0.00184
				585.6	0.00183
				585.8	0.00182
				586	0.00193
				586.2	0.0023
				586.4	0.00287
				586.6	0.00332
				586.8	0.00337
				587	0.00319
				587.2	0.00318
				587.4	0.00349
				587.6	0.00368
				587.8	0.00329
				588	0.00254
				588.2	0.00215
				588.4	0.00258
				588.6	0.00344
				588.8	0.00412
				589	0.00432
				589.2	0.00413
				589.4	0.00366
[truncated: 2,553 more rows]

## Sheet: TBAF-Titration
	Equiv. TBAF
wavelength [nm]	0	0.2	0.4	0.6	0.8	1	2	3	4	5	30
190	0.00966	-0.01595	-0.36931	0	-5e-05	-0.07927	0	-0.00844	-0.00134	-0.04494	-4e-05
190.2	0.01328	-0.02192	-0.38087	0	-7e-05	-0.08145	0	-0.0116	-0.00184	-0.04635	-6e-05
190.4	-0.00231	0.00381	-0.33099	0	1e-05	-0.07208	0	0.00201	0.00032	-0.04029	1e-05
190.6	-0.03419	0.05646	-0.20758	0	0.00018	-0.04828	0	0.02987	0.00252	-0.02529	0.00014
190.8	-0.03739	0.06174	-0.06689	0	0.0002	-0.01803	0	0.03266	-0.01066	-0.00817	0.00016
191	0.03966	-0.06598	0.0225	0	-0.00021	0.00857	0	-0.03491	-0.05659	0.00276	-0.00016
191.2	0.16997	-0.30651	0.03563	0	-0.00078	0.02157	0	-0.16257	-0.12633	0.00443	-0.00062
191.4	0.21365	-0.48763	0.01032	0	-0.00051	0.01129	0	-0.26012	-0.1732	0.00132	-0.00041
191.6	0.03888	-0.44207	-0.01266	0	0.00144	-0.02989	0	-0.2397	-0.15216	-0.00172	0.00115
191.8	-0.27032	-0.21739	-0.01672	0	0.00309	-0.08257	0	-0.12275	-0.07743	-0.00242	0.00247
192	-0.48028	-0.01012	-0.00203	0	0.00052	-0.10869	0	-0.00649	-0.00423	-0.00031	0.00042
192.2	-0.41109	0.02267	0.02573	0	-0.00782	-0.08083	0	0.03056	0.02233	0.00411	-0.00626
192.4	-0.17399	-0.05849	0.03441	-1e-05	-0.0111	-0.0282	0	0.01349	0.01334	0.00558	-0.00887
192.6	0.02714	-0.12379	-0.01645	0	0.00543	0.00198	0	0.00041	-0.00222	-0.00267	0.00434
192.8	0.07173	-0.09818	-0.13118	2e-05	0.03686	-0.01362	0	0.01794	-0.00574	-0.01799	0.02947
193	0.02741	-0.03039	-0.23261	2e-05	0.03397	-0.04443	0	0.02177	-0.00207	-0.01653	0.02716
193.2	-0.01447	0.01555	-0.2355	-3e-05	-0.05567	-0.05362	0	-0.04027	0.00088	0.02619	-0.04431
193.4	-0.01734	0.01853	-0.13673	-8e-05	-0.21015	-0.03303	0	-0.16981	0.00051	0.07592	-0.16197
193.6	-0.00323	0.0034	-0.02098	-4e-05	-0.328	-0.00522	0	-0.31448	-0.00016	0.03551	-0.23364
193.8	0.00515	-0.00518	0.03218	0.00016	-0.31773	0.0082	0	-0.42379	0.00154	-0.17293	-0.17975
194	0.00416	-0.00381	0.02452	0.0003	-0.20746	0.00653	0	-0.48652	0.0032	-0.43439	-0.05891
194.2	-0.00012	8e-05	-0.00061	-2e-05	-0.08649	-0.00018	0	-0.51153	-0.00023	-0.53525	-0.0004
194.4	-0.00262	0.0009	-0.00954	-0.00084	-0.0226	-0.00374	0	-0.50585	-0.0098	-0.35108	-0.08584
194.6	-0.00217	3e-05	-0.00508	-0.00101	-0.00334	-0.00292	0	-0.46912	-0.01186	-0.0854	-0.22108
194.8	0.00146	0.00041	0.00172	0.00086	0.00181	0.00186	0	-0.39946	0.01021	-0.01367	-0.27307
195	0.00584	0.00236	0.00401	0.00377	0.0082	0.00726	0	-0.30312	0.04464	-0.21483	-0.18945
195.2	0.00415	0.00191	0.00194	0.00278	0.00612	0.0051	0	-0.19982	0.0329	-0.44338	-0.05105
195.4	-0.00964	-0.0047	-0.00347	-0.00657	-0.0161	-0.01179	0	-0.10991	-0.08145	-0.44087	0.05183
195.6	-0.02241	-0.0111	-0.00737	-0.01536	-0.06449	-0.02736	-1e-05	-0.04387	-0.25369	-0.22114	0.07581
195.8	-0.0059	-0.00294	-0.00186	-0.00405	-0.14059	-0.0072	0	-0.00437	-0.35886	-0.01392	0.01472
196	0.05904	0.0269	0.0166	0.03696	-0.23923	0.06556	1e-05	0.00807	-0.29707	-0.01517	-0.12445
196.2	0.13464	0.04097	0.02512	0.05627	-0.31577	0.09977	2e-05	0.00441	-0.13121	-0.18361	-0.26219
196.4	0.16218	-0.01454	-0.00889	-0.01997	-0.31108	-0.0354	-1e-05	-0.00015	0.01571	-0.39034	-0.29231
196.6	0.11267	-0.15118	-0.09344	-0.20966	-0.20245	-0.37113	-6e-05	0.00285	0.06204	-0.52877	-0.17337
196.8	0.0344	-0.27075	-0.1727	-0.3856	-0.06165	-0.68009	-6e-05	0.00437	0.03352	-0.55042	-0.03191
197	-0.01327	-0.26098	-0.18229	-0.40124	0.02619	-0.70067	9e-05	-0.00704	-0.02716	-0.41879	-0.01737
197.2	-0.01345	-0.12554	-0.11288	-0.24001	0.03445	-0.40882	0.00028	-0.03036	-0.0853	-0.1866	-0.14624
197.4	-0.00072	-0.00864	-0.02192	-0.04291	0.00753	-0.06843	0.00015	-0.04947	-0.11589	-0.01472	-0.27391
197.6	-0.00812	-0.04504	0.03333	0.05278	-0.00951	0.06557	-0.00057	-0.04891	-0.09811	-0.04972	-0.26194
197.8	-0.02183	-0.18838	0.03777	0.04287	-0.00794	0.00386	-0.00109	-0.02926	-0.04744	-0.22792	-0.13258
198	-0.00076	-0.28716	0.00079	0.00049	-0.0001	-0.08865	-3e-05	-0.00044	-0.00047	-0.36349	-0.00134
198.2	0.06945	-0.23145	-0.05679	-0.01531	0.00372	-0.08534	0.00295	0.02544	0.01489	-0.31636	0.04235
198.4	0.09036	-0.09049	-0.06774	-0.00819	0.00275	-0.0276	0.00379	0.02737	0.00805	-0.1437	0.02296
198.6	-0.06477	0.02023	0.04651	0.00188	-0.00125	-0.0002	-0.00267	-0.01767	-0.00192	0.0461	-0.00553
198.8	-0.39767	0.04055	0.28613	0.00346	-0.00526	-0.03981	-0.01355	-0.10436	-0.00386	0.17633	-0.01132
199	-0.67731	0.01339	0.50516	0.00089	-0.00391	-0.09348	-0.01094	-0.17464	-0.00128	0.22921	-0.00393
199.2	-0.66111	-0.00894	0.54808	-1e-05	0.00763	-0.1014	0.0222	-0.1682	0.00086	0.1954	0.00305
199.4	-0.3663	-0.00918	0.37814	0.00129	0.01902	-0.05812	0.05604	-0.09139	0.0009	0.10256	0.0041
199.6	-0.04091	-0.00114	0.06418	0.00063	0.00645	-0.00654	0.01912	-0.00973	0.00012	0.01121	0.00086
199.8	0.0948	0.00216	-0.31346	-0.00483	-0.04541	0.01494	-0.1409	0.01946	-0.00028	-0.02597	-0.00433
200	0.06468	0.00077	-0.6211	-0.00809	-0.09098	0.00985	-0.33607	0.00889	-0.00019	-0.01773	-0.00627
200.2	-0.00559	0.00013	-0.70288	0.00204	-0.05927	-0.00076	-0.42	0.00045	2e-05	0.00154	0.00146
200.4	-0.02595	0.00293	-0.48886	0.03597	0.07102	-0.00242	-0.31115	0.01646	7e-05	0.00718	0.01763
200.6	-0.01145	0.00363	-0.16037	0.10202	0.17573	5e-05	-0.11809	0.02176	3e-05	0.00322	0.01872
200.8	0.00422	-0.00449	0.05887	0.20726	0.10746	-0.00151	0.01806	-0.02788	-1e-05	-0.00126	-0.02207
201	0.00544	-0.01616	0.08469	0.32486	-0.14703	-0.00688	0.04139	-0.11661	-1e-05	-0.00184	-0.0972
201.2	0.00095	-0.00994	0.02092	0.38222	-0.42015	-0.00459	0.01068	-0.14771	0	-0.00047	-0.15296
201.4	0.00034	0.0315	-0.02259	0.31244	-0.54434	0.01502	-0.01128	-0.03281	-1e-05	0.00058	-0.1381
201.6	0.0027	0.06473	-0.02027	0.15228	-0.50013	0.03115	-0.00963	0.15281	-4e-05	0.00065	-0.06828
201.8	0.0004	0.00712	-0.00093	0.00537	-0.36355	0.00344	-0.00038	0.22829	0	4e-05	-0.00224
202	-0.01031	-0.18905	0.0102	-0.04632	-0.20602	-0.09171	0.00297	0.0671	0.0001	-0.00079	0.01463
202.2	-0.01438	-0.40471	0.0087	-0.02747	-0.06962	-0.19765	0.00137	-0.19467	0.00014	-0.00096	0.00306
202.4	0.00856	-0.47266	-0.00366	0.00616	0.01224	-0.23453	-6e-05	-0.34478	-8e-05	0.00053	0.003
202.6	0.05148	-0.32431	-0.01877	0.0177	0.02777	-0.1672	0.00105	-0.27497	-0.00048	0.00307	0.03508
202.8	0.05085	-0.09426	-0.01537	0.00931	0.00963	-0.05268	0.00136	-0.0914	-0.00041	0.00264	0.08019
203	-0.05929	0.06223	0.02783	-0.01163	-0.00515	0.04175	-0.00282	0.0752	0.00074	-0.00472	0.11408
203.2	-0.24557	0.08799	0.09776	-0.02741	-0.00437	0.07321	-0.00791	0.13604	0.00201	-0.01272	0.10803
203.4	-0.37764	0.0216	0.14779	-0.01035	-0.00011	0.02266	-0.00324	0.04321	0.00081	-0.00512	0.02892
203.6	-0.3423	-0.09276	0.13662	0.05551	-0.0032	-0.11663	0.01799	-0.22775	-0.00446	0.02825	-0.14371
203.8	-0.18766	-0.19866	0.07428	0.09359	-0.0074	-0.26495	0.03066	-0.53585	-0.00758	0.04805	-0.3328
204	-0.03605	-0.234	-0.00561	-0.01527	0.00136	-0.30284	-0.00503	-0.66398	0.00124	-0.00787	-0.41638
204.2	0.02451	-0.1659	-0.07895	-0.3158	0.02541	-0.17334	-0.10323	-0.48595	0.0223	-0.16755	-0.32032
204.4	0.01802	-0.05578	-0.15284	-0.61169	0.02899	-0.022	-0.19514	-0.17031	0.02512	-0.34858	-0.12565
204.6	-0.00921	0.01685	-0.24026	-0.6617	-0.03039	-0.03216	-0.19657	0.05742	-0.02617	-0.44754	0.05625
204.8	-0.02409	0.02217	-0.33305	-0.41286	-0.1453	-0.23344	-0.09231	0.09676	-0.12441	-0.42485	0.15977
205	-0.01294	0.0033	-0.39199	-0.08877	-0.23497	-0.42955	0.03148	0.03097	-0.19924	-0.33476	0.18655
205.2	0.03237	0.00518	-0.37897	0.08063	-0.22008	-0.42253	0.08655	-0.04471	-0.18191	-0.23529	0.14538
205.4	0.0675	0.02025	-0.30246	0.07143	-0.11647	-0.22844	0.06278	-0.07017	-0.09059	-0.13595	0.06822
205.6	0.01134	0.00415	-0.20367	0.00432	-0.00677	-0.01351	0.00491	-0.00995	-0.00442	-0.01218	0.00333
205.8	-0.18544	-0.07421	-0.11812	-0.01859	0.03971	0.08146	-0.04841	0.14927	0.01444	0.14927	-0.01323
206	-0.40491	-0.17372	-0.04882	-0.00598	0.02915	0.06225	-0.09569	0.30982	-0.00236	0.29999	-0.00945
206.2	-0.47597	-0.23028	0.01171	-0.00188	-0.00807	-0.01836	-0.14716	0.3389	0.00674	0.37202	-0.03368
206.4	-0.31463	-0.20057	0.07525	-0.02294	-0.0401	-0.09561	-0.18224	0.19327	0.07872	0.3348	-0.08836
206.6	-0.03198	-0.08795	0.16326	-0.02446	-0.03189	-0.07802	-0.11134	0.03031	0.19543	0.24161	-0.07321
206.8	0.23742	0.09747	0.29757	0.04527	0.05059	0.12414	0.15896	0.02912	0.33212	0.15689	0.12055
207	0.43544	0.33395	0.47646	0.20506	0.20347	0.46406	0.58249	0.23021	0.48578	0.13945	0.4642
207.2	0.58423	0.58757	0.67346	0.43915	0.3831	0.75146	0.96641	0.52847	0.67628	0.2422	0.78449
207.4	0.71164	0.8277	0.86458	0.72797	0.55149	0.81805	1.13984	0.82104	0.91773	0.50424	0.92563
207.6	0.86108	1.05588	1.05647	1.03402	0.73338	0.73554	1.1729	1.08147	1.16731	0.85177	0.9343
207.8	1.08372	1.28962	1.27096	1.31093	0.98469	0.69476	1.2554	1.32125	1.35391	1.15497	0.95771
208	1.40394	1.53952	1.51958	1.52753	1.33306	0.83145	1.50811	1.54828	1.44332	1.33183	1.1076
208.2	1.7525	1.79177	1.77745	1.70598	1.70669	1.08614	1.80795	1.75696	1.53078	1.46858	1.36937
208.4	2.04067	2.02728	2.01205	1.87971	2.01304	1.35768	1.98068	1.93898	1.738	1.68669	1.70078
208.6	2.23559	2.2312	2.20893	2.06038	2.21779	1.59979	1.97426	2.0982	2.0789	2.01969	2.05361
208.8	2.39221	2.39528	2.38203	2.22542	2.37809	1.85245	1.92872	2.25766	2.398	2.36299	2.37026
209	2.56771	2.51373	2.54638	2.35115	2.55364	2.15871	1.99222	2.4398	2.53792	2.60666	2.59622
209.2	2.74046	2.60752	2.69698	2.44122	2.72568	2.49707	2.18777	2.63434	2.527	2.73839	2.73342
209.4	2.82998	2.71769	2.81386	2.51974	2.81676	2.7978	2.44485	2.80656	2.53246	2.81885	2.82601
209.6	2.7745	2.87113	2.88301	2.60615	2.76918	2.99823	2.69739	2.92805	2.68743	2.90166	2.913
209.8	2.62339	3.01438	2.92522	2.69159	2.64185	3.08118	2.91634	3.00863	2.91872	2.99184	2.99952
210	2.46398	3.0666	2.97321	2.75752	2.53355	3.04512	3.08537	3.07119	3.08271	3.07777	3.0791
210.2	2.35776	2.99262	3.05168	2.78978	2.51729	2.91545	3.19253	3.13349	3.10546	3.15165	3.14862
210.4	2.30456	2.86611	3.16619	2.78461	2.6045	2.78166	3.23623	3.20102	3.07914	3.21479	3.21293
210.6	2.29474	2.77422	3.31746	2.7403	2.79549	2.73991	3.21704	3.27701	3.11688	3.26992	3.2776
210.8	2.30608	2.73745	3.44765	2.66924	3.02835	2.81113	3.15229	3.35013	3.241	3.32237	3.33499
211	2.30231	2.70237	3.434	2.59952	3.17217	2.9328	3.07794	3.39292	3.37296	3.38038	3.36283
211.2	2.25176	2.6196	3.17551	2.55713	3.11248	3.03991	3.02756	3.38029	3.43365	3.44904	3.34241
211.4	2.16971	2.5099	2.7947	2.54243	2.91321	3.08417	3.00463	3.31566	3.38508	3.50448	3.29354
211.6	2.0961	2.43083	2.5313	2.54231	2.73178	3.02603	2.99689	3.21737	3.21087	3.50759	3.25622
211.8	2.05999	2.41841	2.54613	2.54463	2.68112	2.8548	2.98976	3.10455	2.93552	3.43994	3.25852
212	2.04954	2.42803	2.70499	2.54123	2.70686	2.66598	2.96071	2.99876	2.73374	3.35973	3.28388
212.2	2.04359	2.3971	2.80716	2.52496	2.71671	2.57835	2.88576	2.92192	2.81213	3.34185	3.30562
212.4	2.02875	2.30779	2.75982	2.49466	2.66414	2.62474	2.76905	2.88489	3.18384	3.39072	3.31071
212.6	2.00444	2.21594	2.64789	2.45909	2.57796	2.69642	2.66109	2.8803	3.5432	3.39455	3.30856
212.8	1.97159	2.1803	2.56804	2.42748	2.49297	2.6786	2.6132	2.89822	3.57665	3.24305	3.31074
213	1.93565	2.19814	2.54269	2.4022	2.42728	2.5665	2.62346	2.91617	3.30459	3.01368	3.32923
213.2	1.90564	2.21869	2.53621	2.38026	2.38601	2.44126	2.64833	2.90182	3.00835	2.93065	3.37637
213.4	1.88841	2.19924	2.51665	2.35801	2.37099	2.37338	2.65034	2.83284	2.92519	3.1598	3.46047
213.6	1.87791	2.15083	2.48206	2.32883	2.36718	2.35878	2.63335	2.74609	2.99766	3.50716	3.56647
213.8	1.86346	2.10373	2.44128	2.28503	2.35352	2.36667	2.616	2.69959	3.06285	3.65019	3.67087
214	1.83947	2.07812	2.40325	2.22588	2.31892	2.37245	2.60716	2.72045	3.01994	3.42356	3.74055
214.2	1.81303	2.06899	2.37725	2.16797	2.27709	2.36698	2.59127	2.75902	2.92245	3.05228	3.71837
214.4	1.79292	2.06755	2.37208	2.12994	2.24507	2.34377	2.54975	2.75555	2.84563	2.81437	3.5465
214.6	1.78127	2.06569	2.38133	2.11439	2.22698	2.30506	2.48505	2.69734	2.81055	2.79257	3.25544
214.8	1.77258	2.05616	2.38111	2.10541	2.2121	2.26309	2.42375	2.62579	2.77599	2.84528	2.97717
215	1.76134	2.03284	2.34974	2.08784	2.19024	2.22949	2.3908	2.58029	2.70325	2.83253	2.83435
215.2	1.74598	1.99984	2.29522	2.0629	2.16407	2.20504	2.38375	2.55411	2.60871	2.74405	2.81132
215.4	1.72708	1.96683	2.24164	2.04062	2.14318	2.18463	2.38529	2.51552	2.53859	2.63993	2.81741
215.6	1.70565	1.94131	2.20712	2.02831	2.13372	2.16405	2.38073	2.4445	2.52529	2.56833	2.78442
215.8	1.68439	1.92238	2.18634	2.02243	2.12829	2.14271	2.36602	2.36673	2.54722	2.52917	2.73262
216	1.66635	1.90714	2.16844	2.01686	2.11636	2.12086	2.33964	2.31849	2.5701	2.51093	2.70307
216.2	1.6527	1.89332	2.14746	2.00816	2.09275	2.0983	2.30404	2.31246	2.57079	2.50416	2.71282
216.4	1.64149	1.87974	2.12565	1.99732	2.06143	2.07407	2.26834	2.32138	2.54508	2.5029	2.7382
216.6	1.63053	1.86536	2.10581	1.98575	2.02722	2.04738	2.24169	2.31562	2.49182	2.50179	2.75298
216.8	1.61938	1.84978	2.08736	1.97392	1.99504	2.02179	2.22363	2.28937	2.42991	2.49955	2.7521
217	1.60897	1.83309	2.06691	1.96161	1.96988	2.00431	2.20604	2.25581	2.39427	2.49818	2.74748
217.2	1.60006	1.8159	2.04224	1.94829	1.95544	1.99984	2.18196	2.22707	2.41086	2.4982	2.74756
217.4	1.59208	1.80175	2.01817	1.93177	1.94765	2.00027	2.15276	2.20578	2.44996	2.49097	2.7372
217.6	1.58397	1.79526	2.00211	1.90927	1.93963	1.99275	2.12288	2.19107	2.46151	2.4645	2.69271
217.8	1.57488	1.79653	1.99752	1.88098	1.92669	1.97008	2.09579	2.1801	2.41845	2.41673	2.60954
218	1.56444	1.79423	1.99782	1.85454	1.90967	1.93953	2.0726	2.16497	2.35201	2.37067	2.53162
218.2	1.55238	1.7757	1.99505	1.83849	1.8903	1.91045	2.05399	2.13734	2.30162	2.35237	2.50885
218.4	1.53906	1.74254	1.98606	1.83258	1.87082	1.88791	2.03885	2.09918	2.27986	2.36034	2.54212
218.6	1.52554	1.71299	1.97333	1.82631	1.85411	1.87203	2.02396	2.06455	2.26796	2.36098	2.57518
218.8	1.51286	1.70378	1.95941	1.80993	1.84245	1.86224	2.00649	2.04643	2.24748	2.32336	2.55505
219	1.50136	1.70899	1.94433	1.78619	1.83236	1.85444	1.9881	2.04141	2.21957	2.25889	2.49011
219.2	1.49097	1.7102	1.92676	1.76468	1.81718	1.84261	1.97291	2.03705	2.1962	2.20225	2.42243
219.4	1.48156	1.69436	1.90622	1.75199	1.79298	1.82281	1.963	2.02423	2.18561	2.17965	2.38523
219.6	1.47263	1.66956	1.88569	1.74279	1.76664	1.79931	1.95238	2.00696	2.18129	2.18389	2.37631
219.8	1.46357	1.64889	1.86893	1.72896	1.74751	1.77835	1.93322	1.99233	2.17324	2.19971	2.3849
220	1.45379	1.63812	1.85652	1.70798	1.73888	1.76265	1.90463	1.98249	2.15635	2.21376	2.39863
220.2	1.44267	1.63047	1.84355	1.68689	1.73363	1.74908	1.87755	1.9711	2.13384	2.2159	2.40243
220.4	1.42965	1.61842	1.82498	1.67314	1.72404	1.73412	1.86328	1.95158	2.10967	2.19724	2.38193
220.6	1.41548	1.60128	1.80199	1.66588	1.70863	1.7179	1.85987	1.92622	2.08656	2.16429	2.33873
220.8	1.4019	1.58385	1.78072	1.65758	1.69091	1.70341	1.85477	1.90444	2.06628	2.13585	2.28724
221	1.39033	1.57026	1.76615	1.64206	1.67403	1.69305	1.83762	1.89366	2.05019	2.12693	2.24113
221.2	1.37999	1.55953	1.75551	1.62225	1.65807	1.68496	1.81277	1.88822	2.03756	2.12804	2.20761
221.4	1.3693	1.54885	1.74319	1.60442	1.64199	1.67577	1.78995	1.8777	2.02686	2.12069	2.19153
221.6	1.35715	1.53633	1.72631	1.592	1.62524	1.66355	1.77531	1.85644	2.01629	2.09535	2.19282
221.8	1.34352	1.52247	1.70893	1.58137	1.60851	1.65012	1.76589	1.83093	2.00329	2.06515	2.19906
222	1.32863	1.50811	1.69602	1.56789	1.59269	1.63782	1.75737	1.80935	1.98527	2.04629	2.19627
222.2	1.31331	1.4934	1.68761	1.55053	1.57854	1.62735	1.74772	1.79498	1.96282	2.03995	2.18103
222.4	1.29916	1.47762	1.67802	1.53241	1.56668	1.61745	1.73757	1.78535	1.94012	2.02992	2.1622
222.6	1.28757	1.46023	1.66197	1.51658	1.55747	1.60687	1.72755	1.77785	1.92128	2.00144	2.14833
222.8	1.27773	1.44227	1.64102	1.50316	1.54886	1.59513	1.71722	1.77126	1.90727	1.96207	2.13867
223	1.26761	1.42566	1.62049	1.49066	1.53751	1.5822	1.70553	1.76513	1.8974	1.93157	2.12739
223.2	1.25563	1.41169	1.60406	1.47767	1.52119	1.56816	1.69206	1.75865	1.89053	1.92356	2.11003
223.4	1.24186	1.39904	1.58923	1.46309	1.50212	1.55345	1.67878	1.74961	1.88396	1.92783	2.08757
223.6	1.22677	1.38579	1.57201	1.44595	1.48349	1.53864	1.66818	1.73552	1.87462	1.92859	2.06225
223.8	1.21091	1.37076	1.55093	1.42656	1.46693	1.52441	1.66069	1.71711	1.86127	1.91804	2.03717
224	1.19493	1.354	1.52864	1.40734	1.45133	1.51164	1.65328	1.70054	1.84571	1.90178	2.01687
224.2	1.17943	1.3357	1.50804	1.39078	1.43541	1.50112	1.64278	1.69197	1.82999	1.88638	2.00556
224.4	1.16431	1.3164	1.48938	1.3763	1.41856	1.49114	1.62909	1.68954	1.81512	1.87351	2.00099
224.6	1.14887	1.29686	1.47084	1.36097	1.40072	1.47808	1.61458	1.68507	1.80131	1.86099	1.99575
224.8	1.13245	1.27769	1.45077	1.3424	1.38196	1.45919	1.60128	1.67173	1.78856	1.84689	1.98345
225	1.11462	1.25822	1.42897	1.32158	1.36271	1.43728	1.5888	1.65159	1.77596	1.83134	1.96462
225.2	1.09506	1.23734	1.40575	1.30076	1.34359	1.41707	1.57591	1.62994	1.76222	1.81521	1.94223
225.4	1.07378	1.21454	1.38147	1.28127	1.3249	1.40114	1.56183	1.61062	1.74664	1.79912	1.91936
225.6	1.0517	1.19074	1.35658	1.26214	1.30613	1.38662	1.54696	1.59385	1.72994	1.78305	1.89922
225.8	1.02983	1.16706	1.33155	1.24207	1.28669	1.36994	1.53183	1.57934	1.71302	1.76687	1.88492
226	1.00844	1.14403	1.30677	1.2208	1.26657	1.35048	1.51653	1.56621	1.6963	1.75043	1.87528
226.2	0.9869	1.12149	1.2826	1.19917	1.24641	1.33096	1.50062	1.55303	1.67964	1.73355	1.86427
226.4	0.96465	1.09925	1.25929	1.17802	1.22683	1.31396	1.48377	1.53846	1.66289	1.71608	1.84636
226.6	0.94197	1.07707	1.23637	1.15751	1.20789	1.29916	1.46683	1.52269	1.64621	1.69816	1.82307
226.8	0.91959	1.05472	1.21298	1.13743	1.18935	1.28472	1.45128	1.50669	1.62996	1.68007	1.79961
227	0.89797	1.032	1.18854	1.11759	1.17094	1.26919	1.438	1.49114	1.61432	1.6621	1.77987
227.2	0.87672	1.00902	1.1635	1.09783	1.15245	1.25278	1.42556	1.47571	1.59901	1.64458	1.76262
227.4	0.85519	0.98596	1.13855	1.07799	1.13361	1.23605	1.41204	1.45982	1.58362	1.62785	1.74547
227.6	0.83338	0.96318	1.11439	1.05827	1.11465	1.2195	1.39678	1.44347	1.56796	1.61197	1.72726
227.8	0.81227	0.94144	1.09172	1.03945	1.09645	1.20355	1.38117	1.42759	1.55216	1.59658	1.7088
228	0.79286	0.92145	1.07117	1.02229	1.07991	1.18855	1.36669	1.41314	1.5364	1.58133	1.69106
228.2	0.77511	0.90304	1.05229	1.00646	1.06472	1.1744	1.35361	1.40012	1.521	1.5663	1.67437
228.4	0.75821	0.88538	1.03382	0.99077	1.04971	1.16062	1.34127	1.38783	1.50635	1.55194	1.65863
228.6	0.74148	0.86779	1.01476	0.9743	1.03392	1.14682	1.32909	1.37563	1.49275	1.53856	1.6437
228.8	0.72529	0.85055	0.99567	0.95772	1.01791	1.13322	1.31701	1.3635	1.47995	1.52584	1.62944
229	0.71035	0.83428	0.97764	0.94223	1.00276	1.1202	1.30519	1.35158	1.46749	1.51321	1.61571
229.2	0.69699	0.81932	0.96135	0.92844	0.98909	1.10794	1.2937	1.33996	1.45508	1.5003	1.60237
229.4	0.6847	0.8054	0.94642	0.91562	0.97642	1.0961	1.28249	1.32843	1.44285	1.48717	1.58926
229.6	0.67284	0.79216	0.93234	0.90281	0.9641	1.08428	1.27147	1.31678	1.43097	1.47393	1.57621
229.8	0.66096	0.77911	0.91847	0.88955	0.95163	1.07219	1.26031	1.30482	1.41903	1.46043	1.56276
230	0.64872	0.76562	0.90405	0.87586	0.93865	1.05966	1.24845	1.29235	1.40602	1.4462	1.54807
230.2	0.63589	0.75118	0.88844	0.86179	0.92484	1.04659	1.2354	1.27924	1.39108	1.4309	1.53151
230.4	0.62254	0.73609	0.87188	0.84743	0.91043	1.03307	1.2215	1.26557	1.37482	1.41501	1.514
230.6	0.60894	0.72109	0.8551	0.83292	0.89588	1.01937	1.2075	1.25156	1.35862	1.39946	1.49726
230.8	0.59536	0.70676	0.83874	0.81848	0.88165	1.00577	1.19404	1.23752	1.34362	1.38495	1.48249
231	0.58218	0.69319	0.82321	0.80462	0.86811	0.99281	1.18139	1.22408	1.33004	1.37124	1.46902
231.2	0.56976	0.68033	0.80883	0.79191	0.85564	0.98103	1.16972	1.21192	1.31794	1.35792	1.4558
231.4	0.55832	0.66813	0.79567	0.78048	0.84421	0.9704	1.15878	1.20097	1.30691	1.34476	1.4421
231.6	0.5478	0.6565	0.78333	0.76967	0.83322	0.96	1.14775	1.18997	1.29583	1.33178	1.42771
231.8	0.53813	0.64538	0.77141	0.75885	0.82208	0.94889	1.13582	1.17769	1.28364	1.31903	1.41249
232	0.52897	0.63466	0.75963	0.74788	0.8107	0.93712	1.12313	1.16438	1.27033	1.30627	1.3968
232.2	0.51981	0.62422	0.74781	0.73703	0.79939	0.92545	1.11056	1.15134	1.25668	1.29303	1.38134
232.4	0.51024	0.61393	0.73582	0.7265	0.78841	0.91446	1.09884	1.13961	1.24337	1.27904	1.36666
232.6	0.5005	0.60361	0.7238	0.71618	0.77767	0.90388	1.08787	1.12871	1.23039	1.26481	1.35236
232.8	0.49103	0.59303	0.71201	0.70585	0.767	0.8931	1.07729	1.11768	1.21749	1.25111	1.33775
233	0.48203	0.58225	0.7006	0.69544	0.75634	0.88192	1.06672	1.10594	1.20454	1.23833	1.32269
233.2	0.47324	0.57178	0.68959	0.68512	0.74593	0.87087	1.05573	1.09381	1.19165	1.22601	1.30821
233.4	0.46433	0.56222	0.67896	0.67512	0.73605	0.86058	1.04392	1.08173	1.17894	1.21359	1.29545
233.6	0.45541	0.55367	0.66881	0.66565	0.72683	0.85113	1.03166	1.07002	1.16658	1.20102	1.28428
233.8	0.44702	0.54575	0.65928	0.65685	0.71828	0.84205	1.02012	1.05892	1.15478	1.18873	1.27333
234	0.43965	0.5381	0.65054	0.64886	0.71038	0.83292	1.0103	1.04858	1.14372	1.17713	1.26134
234.2	0.43325	0.53072	0.64251	0.64164	0.70296	0.82389	1.00159	1.0387	1.13329	1.16612	1.2485
234.4	0.42748	0.52377	0.63505	0.63504	0.69577	0.81537	0.99266	1.02876	1.12327	1.15538	1.23569
234.6	0.42205	0.51734	0.62797	0.62884	0.68861	0.80754	0.9826	1.01843	1.11337	1.1446	1.22353
234.8	0.41679	0.51131	0.62102	0.62261	0.68155	0.79982	0.97177	1.00806	1.10318	1.13363	1.21179
235	0.41155	0.5055	0.61398	0.61587	0.67467	0.79149	0.96081	0.99809	1.09226	1.1223	1.20009
235.2	0.40634	0.4998	0.60681	0.6086	0.66798	0.78244	0.95009	0.98857	1.0806	1.11065	1.18816
235.4	0.40138	0.49417	0.59983	0.60148	0.66137	0.77341	0.93955	0.97891	1.06879	1.09894	1.17587
235.6	0.39687	0.4886	0.59335	0.59517	0.65475	0.76515	0.92915	0.96858	1.0574	1.08747	1.16319
235.8	0.39273	0.48331	0.58749	0.58967	0.64811	0.75765	0.91915	0.95789	1.04658	1.07637	1.15056
236	0.38871	0.47865	0.58224	0.58457	0.64156	0.75042	0.91004	0.94779	1.03617	1.06568	1.13877
236.2	0.38463	0.47487	0.57755	0.57951	0.63521	0.74307	0.90208	0.93894	1.02603	1.05544	1.12836
236.4	0.38076	0.47162	0.57315	0.57461	0.62923	0.73565	0.89446	0.93082	1.01616	1.04551	1.1186
236.6	0.37752	0.46838	0.56875	0.5701	0.6238	0.72837	0.88605	0.92256	1.00659	1.03577	1.10841
236.8	0.37505	0.46493	0.56423	0.56604	0.61895	0.72132	0.87636	0.91358	0.99721	1.02607	1.09724
237	0.37297	0.46163	0.55982	0.56216	0.6144	0.71434	0.86616	0.90392	0.98764	1.01626	1.08568
237.2	0.37083	0.45891	0.55579	0.55815	0.60982	0.70723	0.85636	0.89367	0.97747	1.00618	1.0744
237.4	0.36861	0.45679	0.5522	0.55402	0.6051	0.70007	0.8473	0.88328	0.9669	0.99585	1.06368
237.6	0.36665	0.45488	0.5489	0.55002	0.60026	0.69312	0.8388	0.87344	0.95666	0.98537	1.05336
237.8	0.36526	0.45285	0.54578	0.54639	0.5954	0.68664	0.83065	0.86474	0.94735	0.97489	1.04329
238	0.36428	0.45075	0.54292	0.5432	0.59079	0.68058	0.82241	0.85675	0.93851	0.96457	1.03309
238.2	0.36338	0.44881	0.54046	0.54041	0.58676	0.6748	0.81356	0.84861	0.9292	0.95455	1.02237
238.4	0.36236	0.44719	0.53843	0.53795	0.58347	0.66911	0.80388	0.83973	0.91885	0.94491	1.01093
238.6	0.36143	0.4459	0.53651	0.53557	0.58051	0.6632	0.79404	0.83031	0.90794	0.93538	0.99933
238.8	0.36085	0.4449	0.53428	0.53298	0.57733	0.65679	0.78483	0.82068	0.89712	0.92565	0.98827
239	0.36068	0.44408	0.53166	0.53012	0.57377	0.64995	0.77641	0.81113	0.88681	0.91566	0.97786
239.2	0.36063	0.44322	0.52897	0.52722	0.57005	0.64328	0.76814	0.80186	0.87705	0.90559	0.96757
239.4	0.36044	0.44211	0.52653	0.52449	0.56644	0.63732	0.75938	0.79302	0.86786	0.89567	0.95685
239.6	0.36005	0.44086	0.52438	0.52194	0.56292	0.63199	0.75017	0.78453	0.85889	0.88589	0.94582
239.8	0.35956	0.43977	0.52235	0.51948	0.55932	0.62679	0.74094	0.77613	0.8496	0.87612	0.93495
240	0.35907	0.43906	0.52037	0.51704	0.55554	0.62136	0.73208	0.76762	0.83968	0.8663	0.92468
240.2	0.35879	0.43867	0.51868	0.51479	0.55186	0.61586	0.72379	0.75917	0.82987	0.8567	0.91514
240.4	0.35893	0.43845	0.5176	0.51296	0.54865	0.61062	0.7162	0.75102	0.82114	0.84769	0.9064
240.6	0.35952	0.4383	0.51711	0.51158	0.54602	0.60576	0.7093	0.7433	0.81379	0.83941	0.89833
240.8	0.36022	0.43825	0.51659	0.51038	0.54362	0.60111	0.70276	0.73597	0.80679	0.83162	0.89034
241	0.36069	0.43834	0.51539	0.50907	0.54106	0.59648	0.69623	0.72896	0.79907	0.82407	0.88189
241.2	0.36095	0.43857	0.51364	0.50761	0.53835	0.59189	0.68954	0.72217	0.79064	0.81664	0.87301
241.4	0.36135	0.43891	0.51217	0.50619	0.53582	0.58752	0.68264	0.71545	0.78245	0.80939	0.86429
241.6	0.36222	0.43935	0.51163	0.505	0.53375	0.5835	0.67554	0.70868	0.7753	0.80236	0.85624
241.8	0.36358	0.44001	0.51178	0.50405	0.53208	0.57976	0.66854	0.70201	0.76894	0.7956	0.84887
242	0.36536	0.44103	0.51203	0.50336	0.53062	0.57609	0.66205	0.69567	0.76269	0.78913	0.84201
242.2	0.36742	0.44246	0.512	0.50291	0.52924	0.57242	0.6563	0.68982	0.75619	0.78299	0.83552
242.4	0.36952	0.44406	0.51195	0.50266	0.52793	0.56894	0.65112	0.68436	0.74978	0.77718	0.82939
242.6	0.3714	0.44557	0.51223	0.50259	0.5267	0.56589	0.64625	0.67921	0.7439	0.77171	0.82361
242.8	0.37296	0.44677	0.51283	0.50255	0.52555	0.56327	0.64151	0.67427	0.73864	0.76651	0.81815
243	0.37435	0.44756	0.5134	0.50229	0.5245	0.56082	0.63684	0.6695	0.7337	0.7614	0.81287
243.2	0.37571	0.44785	0.51359	0.50162	0.52353	0.55829	0.63216	0.66487	0.72877	0.75623	0.80768
243.4	0.37706	0.44798	0.51357	0.50081	0.5226	0.55568	0.62757	0.66032	0.72378	0.75094	0.8025
243.6	0.37839	0.44852	0.51377	0.50037	0.52161	0.55311	0.62322	0.65578	0.71877	0.7455	0.79727
243.8	0.37969	0.44982	0.51448	0.50064	0.52054	0.55069	0.61923	0.65124	0.7138	0.73998	0.79199
244	0.38096	0.45156	0.51543	0.50119	0.51954	0.54846	0.61557	0.64684	0.709	0.73477	0.78681
244.2	0.38224	0.45324	0.51624	0.50144	0.5188	0.54641	0.61217	0.64274	0.7045	0.73033	0.7819
244.4	0.38359	0.45465	0.5168	0.50122	0.51839	0.54459	0.60892	0.63902	0.7004	0.72678	0.77738
244.6	0.38515	0.45601	0.51743	0.501	0.51814	0.5431	0.60568	0.63562	0.69668	0.72371	0.77327
244.8	0.38706	0.45754	0.51847	0.5013	0.51791	0.54202	0.60231	0.63243	0.69333	0.72069	0.76959
245	0.38927	0.45925	0.51991	0.50213	0.51777	0.54123	0.59894	0.62948	0.69023	0.71765	0.76627
245.2	0.39161	0.461	0.52149	0.50319	0.51797	0.54044	0.59595	0.62682	0.68723	0.71474	0.76319
245.4	0.3939	0.46264	0.52297	0.50418	0.51866	0.53945	0.59361	0.62449	0.68418	0.71211	0.76025
245.6	0.39609	0.46423	0.52433	0.505	0.5195	0.53837	0.59168	0.62236	0.68125	0.70969	0.75749
245.8	0.39814	0.46585	0.52561	0.50562	0.51996	0.53743	0.58972	0.62027	0.6787	0.70734	0.75494
246	0.40014	0.46764	0.52691	0.50612	0.51984	0.53679	0.58756	0.61814	0.67661	0.70499	0.75261
246.2	0.40244	0.46978	0.52858	0.50692	0.51973	0.53649	0.5856	0.61612	0.67464	0.70278	0.75038
246.4	0.40542	0.47246	0.53092	0.50845	0.52031	0.5365	0.58425	0.6144	0.67244	0.70087	0.74813
246.6	0.40886	0.47551	0.53384	0.51062	0.52165	0.53673	0.58355	0.61305	0.67005	0.69927	0.74592
246.8	0.41194	0.47845	0.53678	0.5128	0.52326	0.53692	0.58312	0.612	0.66788	0.69784	0.74398
247	0.41398	0.48084	0.53921	0.51443	0.52467	0.53688	0.58255	0.6112	0.6663	0.69646	0.7425
247.2	0.41525	0.48276	0.54115	0.51556	0.5258	0.53658	0.58163	0.61039	0.66512	0.69505	0.7413
247.4	0.41652	0.48453	0.54281	0.5165	0.52676	0.53608	0.58022	0.60927	0.66386	0.69356	0.74003
247.6	0.41836	0.48636	0.54437	0.51747	0.52761	0.53545	0.57831	0.60768	0.66223	0.69197	0.73847
247.8	0.42078	0.48817	0.54588	0.51831	0.52822	0.53483	0.57633	0.60589	0.66043	0.69039	0.7368
248	0.42368	0.48984	0.54733	0.5188	0.52844	0.53433	0.57476	0.6043	0.65874	0.68895	0.7353
248.2	0.42678	0.49137	0.54879	0.51898	0.52833	0.53403	0.57376	0.60304	0.65727	0.6877	0.73408
248.4	0.42953	0.493	0.55034	0.51928	0.5282	0.53387	0.57294	0.60201	0.65594	0.68662	0.73301
248.6	0.43143	0.49492	0.55208	0.52014	0.52839	0.53378	0.57194	0.60104	0.6546	0.68563	0.73197
248.8	0.43273	0.49712	0.554	0.52152	0.52897	0.53375	0.57071	0.60005	0.65324	0.68465	0.73091
249	0.43415	0.49937	0.55606	0.52313	0.52989	0.53376	0.56943	0.59899	0.65191	0.68352	0.72986
249.2	0.43628	0.50153	0.5582	0.52472	0.53106	0.53379	0.56829	0.59784	0.65065	0.68219	0.72885
249.4	0.43903	0.50374	0.56042	0.52619	0.53228	0.5338	0.56731	0.59675	0.64948	0.68089	0.72788
249.6	0.44215	0.5062	0.56271	0.52748	0.53336	0.53373	0.56652	0.5959	0.64843	0.67999	0.72697
249.8	0.44542	0.50896	0.56508	0.5286	0.53422	0.53359	0.56591	0.59532	0.6475	0.67959	0.72612
250	0.44868	0.51179	0.56747	0.52969	0.53503	0.5336	0.56535	0.59473	0.64664	0.67932	0.72525
250.2	0.45179	0.51445	0.56985	0.5309	0.536	0.53395	0.56473	0.59385	0.64579	0.67879	0.7243
250.4	0.45469	0.51692	0.57222	0.53223	0.5371	0.53459	0.56404	0.59266	0.64485	0.67789	0.72325
250.6	0.45744	0.5194	0.57461	0.53358	0.53809	0.53527	0.56336	0.59138	0.6437	0.67672	0.72213
250.8	0.46009	0.52209	0.57706	0.53489	0.5388	0.53576	0.56275	0.59021	0.64226	0.67541	0.72099
251	0.46291	0.52506	0.57966	0.53628	0.53944	0.53603	0.56215	0.58928	0.64084	0.67412	0.71989
251.2	0.46619	0.52836	0.58255	0.53796	0.5404	0.53617	0.56147	0.58869	0.63985	0.67302	0.7189
251.4	0.47004	0.53193	0.58572	0.53999	0.54182	0.53624	0.56065	0.58842	0.63946	0.67218	0.71804
251.6	0.47405	0.53547	0.5889	0.54207	0.54331	0.5363	0.5598	0.58813	0.6391	0.67146	0.7172
251.8	0.47773	0.53864	0.59172	0.54384	0.5444	0.53638	0.55902	0.58744	0.63811	0.67069	0.71623
252	0.48086	0.54136	0.59411	0.54519	0.54499	0.53647	0.55834	0.58627	0.63638	0.66977	0.71514
252.2	0.4836	0.54381	0.59628	0.54632	0.54544	0.53643	0.55771	0.58486	0.6345	0.66872	0.71409
252.4	0.48612	0.5462	0.59845	0.54743	0.54607	0.53619	0.55702	0.58348	0.63304	0.66758	0.71321
252.6	0.48878	0.54865	0.60064	0.54857	0.54689	0.53586	0.55617	0.58232	0.63193	0.66636	0.71241
252.8	0.49207	0.55125	0.60278	0.5497	0.54765	0.53571	0.55499	0.58155	0.63083	0.66508	0.71145
253	0.49619	0.55401	0.60485	0.55082	0.54822	0.53589	0.55343	0.58119	0.62947	0.66377	0.71016
253.2	0.50041	0.55685	0.60696	0.55203	0.54869	0.53621	0.55181	0.58068	0.62807	0.66248	0.70858
253.4	0.5038	0.5596	0.60926	0.55345	0.54922	0.53643	0.55053	0.57937	0.62696	0.66128	0.70682
253.6	0.5062	0.5623	0.61182	0.55511	0.54988	0.53645	0.54969	0.5772	0.62615	0.6601	0.70501
253.8	0.50874	0.56521	0.61459	0.5569	0.55063	0.53638	0.54892	0.575	0.62522	0.65873	0.70342
254	0.51252	0.5686	0.6175	0.5587	0.55145	0.53639	0.54787	0.57366	0.62376	0.65697	0.70225
254.2	0.51738	0.57233	0.62042	0.56036	0.55233	0.53646	0.54654	0.57302	0.62176	0.65489	0.70127
254.4	0.52217	0.57597	0.62313	0.56169	0.55332	0.53647	0.54523	0.57221	0.61959	0.65282	0.69992
254.6	0.52597	0.57914	0.6255	0.56258	0.55441	0.53631	0.54418	0.57056	0.61752	0.651	0.69779
254.8	0.52904	0.58194	0.62768	0.56331	0.55537	0.53586	0.54319	0.56839	0.61553	0.64931	0.69525
255	0.53203	0.58458	0.6299	0.56431	0.5559	0.53503	0.54196	0.56636	0.61352	0.64752	0.69292
255.2	0.53533	0.58724	0.63234	0.56574	0.55595	0.53387	0.54025	0.56473	0.61142	0.64543	0.69109
255.4	0.53878	0.59006	0.63501	0.56726	0.556	0.53273	0.53795	0.56293	0.60924	0.64299	0.68936
255.6	0.54217	0.59315	0.63792	0.56847	0.55657	0.53197	0.535	0.5603	0.60704	0.64016	0.68724
255.8	0.54546	0.59634	0.64086	0.56924	0.55757	0.53158	0.53157	0.55693	0.60473	0.63704	0.68452
256	0.54882	0.5992	0.6435	0.56977	0.55835	0.53119	0.52805	0.55362	0.60207	0.63386	0.68122
256.2	0.55236	0.60138	0.64551	0.57025	0.55833	0.53042	0.52477	0.55107	0.59891	0.6308	0.67743
256.4	0.55597	0.60332	0.64714	0.57092	0.5577	0.52924	0.52173	0.54885	0.59536	0.62773	0.67336
256.6	0.55944	0.60582	0.64882	0.57203	0.557	0.52773	0.51873	0.54604	0.59167	0.6244	0.66929
256.8	0.56262	0.60924	0.6508	0.57365	0.5566	0.52596	0.51558	0.54207	0.58799	0.62064	0.66536
257	0.56551	0.61276	0.65272	0.57517	0.5564	0.52394	0.51209	0.53745	0.58404	0.61662	0.66131
257.2	0.56815	0.61531	0.65414	0.57591	0.55623	0.52172	0.50807	0.53284	0.57953	0.61257	0.65678
257.4	0.57067	0.61672	0.65509	0.5758	0.55605	0.51942	0.50363	0.52857	0.57451	0.60851	0.65182
257.6	0.57335	0.61793	0.65622	0.57554	0.55601	0.51737	0.49924	0.52446	0.56957	0.6042	0.6469
257.8	0.57642	0.61988	0.65815	0.57584	0.55625	0.51584	0.49533	0.52032	0.56524	0.59942	0.6425
258	0.57984	0.62253	0.66078	0.57669	0.55662	0.51468	0.49176	0.51605	0.56129	0.59425	0.63838
258.2	0.58338	0.62528	0.66356	0.5777	0.55676	0.51351	0.488	0.51161	0.55703	0.58893	0.63388
258.4	0.58682	0.6277	0.66606	0.57852	0.55647	0.51198	0.48367	0.50696	0.55199	0.58369	0.62854
258.6	0.59007	0.62999	0.66827	0.57924	0.55595	0.51005	0.47888	0.50216	0.54655	0.5785	0.62274
258.8	0.59306	0.63255	0.67028	0.58	0.55556	0.50778	0.47389	0.49728	0.54131	0.5733	0.61704
259	0.5958	0.63552	0.67219	0.58088	0.55544	0.50527	0.46887	0.49237	0.53652	0.56805	0.61168
259.2	0.59845	0.63863	0.67415	0.58176	0.55543	0.50271	0.46385	0.48749	0.53186	0.56277	0.60635
259.4	0.60119	0.64157	0.67628	0.58252	0.55531	0.50033	0.45884	0.48267	0.52695	0.5575	0.6007
259.6	0.60416	0.64425	0.67858	0.58315	0.55506	0.49812	0.45395	0.47797	0.52173	0.55228	0.59484
259.8	0.60746	0.64675	0.68092	0.58369	0.55479	0.49593	0.44933	0.47342	0.51641	0.54718	0.58921
260	0.61112	0.64912	0.68314	0.58417	0.55458	0.49365	0.44511	0.46903	0.51116	0.54224	0.58416
260.2	0.61477	0.65124	0.68508	0.58455	0.55439	0.49128	0.44101	0.46465	0.50603	0.53735	0.57949
260.4	0.6179	0.65296	0.68654	0.58478	0.55418	0.4889	0.43666	0.46004	0.50104	0.53237	0.57478
260.6	0.62022	0.65424	0.6875	0.58485	0.55387	0.48657	0.43187	0.45511	0.49618	0.52723	0.56976
260.8	0.62208	0.65542	0.68837	0.58494	0.55349	0.48428	0.42689	0.45008	0.49141	0.52201	0.56445
261	0.62386	0.65689	0.68958	0.58522	0.55305	0.482	0.422	0.44522	0.48665	0.51686	0.55893
261.2	0.6258	0.65872	0.69112	0.58575	0.55261	0.47975	0.41728	0.44056	0.48187	0.51178	0.55334
261.4	0.62793	0.66066	0.69253	0.5864	0.55232	0.47761	0.41257	0.43589	0.477	0.50672	0.54785
261.6	0.63027	0.66246	0.69341	0.58706	0.55228	0.4756	0.40776	0.43103	0.472	0.50159	0.54263
261.8	0.63272	0.66421	0.69409	0.58772	0.55236	0.47373	0.40298	0.42616	0.46704	0.49646	0.53768
262	0.63511	0.66611	0.69528	0.58838	0.55228	0.47194	0.39847	0.42159	0.46232	0.49147	0.53291
262.2	0.63737	0.66829	0.69737	0.58908	0.55192	0.47019	0.3944	0.41752	0.45797	0.48669	0.52824
262.4	0.63966	0.67056	0.69989	0.58985	0.55152	0.46853	0.39052	0.41376	0.45381	0.48208	0.52372
262.6	0.6422	0.67269	0.70214	0.59072	0.55141	0.46702	0.38654	0.41005	0.44958	0.47758	0.51937
262.8	0.64494	0.67459	0.70379	0.59167	0.55169	0.46564	0.38245	0.4063	0.44526	0.47319	0.5152
263	0.64751	0.67635	0.70498	0.59261	0.55216	0.46422	0.37866	0.40262	0.44117	0.46904	0.51116
263.2	0.64951	0.67806	0.70584	0.59343	0.55261	0.46264	0.37554	0.39916	0.43759	0.46527	0.5072
263.4	0.65095	0.67953	0.7065	0.59399	0.55293	0.46102	0.37291	0.39588	0.4344	0.46186	0.5033
263.6	0.65204	0.68038	0.70702	0.59409	0.55311	0.45962	0.37023	0.39265	0.43123	0.45872	0.49949
263.8	0.65305	0.68045	0.70751	0.59368	0.55315	0.45865	0.36709	0.38939	0.42783	0.45577	0.49578
264	0.65438	0.6805	0.7083	0.59334	0.55318	0.45783	0.36388	0.38631	0.42445	0.4529	0.49231
264.2	0.65648	0.68155	0.70978	0.59378	0.55337	0.45681	0.36116	0.38368	0.42152	0.45004	0.48919
264.4	0.65927	0.68389	0.71193	0.5952	0.55371	0.45544	0.35913	0.38151	0.41915	0.44714	0.48645
264.6	0.66178	0.68651	0.71407	0.59674	0.55387	0.454	0.35731	0.37935	0.41696	0.44422	0.4839
264.8	0.66301	0.68831	0.71545	0.59752	0.55354	0.45276	0.35518	0.3767	0.41452	0.44132	0.48135
265	0.66306	0.68905	0.71605	0.59748	0.55286	0.45183	0.3527	0.37375	0.41187	0.43862	0.47881
265.2	0.66291	0.68923	0.71642	0.59725	0.55238	0.4511	0.35022	0.37126	0.40939	0.43634	0.47647
265.4	0.66344	0.68935	0.71704	0.59741	0.55256	0.45049	0.34807	0.36982	0.40741	0.43465	0.47447
265.6	0.66458	0.68973	0.71788	0.59792	0.55312	0.44995	0.34631	0.36904	0.4058	0.43325	0.47261
265.8	0.6659	0.69063	0.7187	0.59852	0.55353	0.44943	0.34491	0.36817	0.40427	0.43162	0.47055
266	0.66706	0.69204	0.71932	0.59899	0.55349	0.44886	0.34379	0.36674	0.40265	0.42955	0.46822
266.2	0.66791	0.69338	0.71967	0.59924	0.55321	0.44814	0.34274	0.36504	0.40112	0.42754	0.4661
266.4	0.66831	0.694	0.71971	0.59917	0.55301	0.44714	0.34153	0.36345	0.39991	0.42617	0.46478
266.6	0.6684	0.69381	0.7196	0.59888	0.55302	0.44605	0.34025	0.3622	0.39908	0.42554	0.46435
266.8	0.66855	0.69336	0.71976	0.59864	0.55322	0.44541	0.33931	0.36138	0.39854	0.42522	0.46439
267	0.6691	0.69319	0.72051	0.5987	0.55357	0.44566	0.33907	0.36103	0.39819	0.42481	0.46447
267.2	0.66987	0.69334	0.72158	0.59904	0.55391	0.44643	0.33929	0.36101	0.39799	0.4243	0.46439
267.4	0.6704	0.69365	0.7224	0.59955	0.55406	0.44696	0.33948	0.36109	0.398	0.42391	0.46403
267.6	0.67044	0.69398	0.72259	0.60009	0.55392	0.44678	0.33932	0.3611	0.39818	0.42375	0.4634
267.8	0.67027	0.69432	0.72238	0.60055	0.55372	0.44644	0.33916	0.36109	0.39838	0.42384	0.4629
268	0.67033	0.69469	0.72216	0.60081	0.55377	0.4467	0.33945	0.36116	0.39842	0.42412	0.46299
268.2	0.67074	0.69511	0.72218	0.60089	0.55423	0.44774	0.34031	0.36142	0.39839	0.4246	0.46374
268.4	0.67127	0.69563	0.7226	0.60101	0.55505	0.44894	0.34136	0.36196	0.39875	0.42535	0.46467
268.6	0.67167	0.69625	0.72351	0.6014	0.55616	0.4497	0.34222	0.36286	0.39997	0.42642	0.46528
268.8	0.67181	0.69675	0.72462	0.60197	0.55735	0.45003	0.34291	0.36408	0.4018	0.42768	0.46567
269	0.6717	0.69671	0.72536	0.60248	0.5583	0.45035	0.34368	0.36543	0.40357	0.42887	0.46629
269.2	0.67138	0.69591	0.72534	0.60275	0.55879	0.451	0.34475	0.36678	0.40478	0.42984	0.4675
269.4	0.67115	0.6949	0.72496	0.60298	0.55901	0.45191	0.3461	0.36814	0.40559	0.43088	0.46914
269.6	0.67138	0.69443	0.72482	0.60347	0.55928	0.45291	0.34765	0.36953	0.40637	0.43238	0.47094
269.8	0.67211	0.69487	0.72517	0.6043	0.55976	0.45393	0.34933	0.37099	0.4074	0.43444	0.4727
270	0.67275	0.6958	0.72559	0.60515	0.56034	0.45509	0.35104	0.37251	0.4088	0.43651	0.47438
270.2	0.67268	0.69676	0.72562	0.60569	0.5609	0.45652	0.35274	0.37412	0.41067	0.43803	0.47597
270.4	0.67189	0.69753	0.72536	0.60592	0.56149	0.45809	0.35436	0.37576	0.41285	0.43911	0.47752
270.6	0.67083	0.69807	0.7254	0.60615	0.56233	0.45946	0.35586	0.37736	0.41495	0.44043	0.47909
270.8	0.66993	0.69836	0.72618	0.60662	0.56358	0.46036	0.35726	0.37888	0.41666	0.44251	0.48077
271	0.66937	0.6984	0.72727	0.6072	0.56495	0.46099	0.3587	0.38036	0.41805	0.44496	0.48248
271.2	0.66922	0.69822	0.7279	0.60763	0.56599	0.46172	0.36044	0.38188	0.41934	0.44701	0.48412
271.4	0.66943	0.69788	0.72771	0.6078	0.56651	0.46278	0.36256	0.38353	0.42072	0.44831	0.48567
271.6	0.66967	0.69753	0.72727	0.608	0.56694	0.46414	0.36479	0.38531	0.42225	0.44946	0.48733
271.8	0.66958	0.6973	0.72729	0.60858	0.56779	0.46568	0.36683	0.38723	0.424	0.45118	0.48932
272	0.66913	0.69725	0.728	0.60958	0.56914	0.4673	0.3687	0.38927	0.42605	0.45368	0.49171
272.2	0.66863	0.69732	0.72906	0.61073	0.57059	0.46892	0.37075	0.39142	0.42845	0.45661	0.49439
272.4	0.66837	0.69745	0.73016	0.61178	0.57176	0.47044	0.37327	0.39367	0.43124	0.45962	0.49725
272.6	0.66823	0.69752	0.73102	0.61266	0.57272	0.47187	0.37606	0.39602	0.4342	0.46247	0.50017
272.8	0.6679	0.69737	0.73141	0.61341	0.57372	0.47327	0.37866	0.3985	0.43699	0.46496	0.50303
273	0.6672	0.69695	0.73126	0.61408	0.57497	0.4747	0.38081	0.40109	0.43938	0.46705	0.5057
273.2	0.66643	0.6965	0.73109	0.61477	0.57638	0.47627	0.38284	0.40367	0.44155	0.46911	0.50807
273.4	0.666	0.69633	0.73149	0.6156	0.57782	0.47806	0.38519	0.40608	0.44374	0.47156	0.51003
273.6	0.66597	0.69658	0.73253	0.61664	0.57928	0.48007	0.38802	0.40834	0.44613	0.47454	0.5118
273.8	0.66604	0.69714	0.73355	0.6179	0.58091	0.48215	0.39107	0.41072	0.44889	0.47771	0.51405
274	0.66587	0.69792	0.73393	0.61942	0.58287	0.48414	0.39406	0.41346	0.45211	0.48075	0.51741
274.2	0.66556	0.69874	0.73397	0.62111	0.58506	0.48615	0.39691	0.41653	0.45553	0.48367	0.52152
274.4	0.66546	0.6994	0.73459	0.62284	0.58721	0.4884	0.39962	0.41968	0.45865	0.48665	0.52545
274.6	0.66578	0.69975	0.73641	0.62452	0.58914	0.49106	0.40225	0.42273	0.46113	0.48984	0.5285
274.8	0.66622	0.69994	0.7387	0.62622	0.59089	0.4939	0.405	0.42572	0.46342	0.49313	0.53106
275	0.66634	0.70014	0.74042	0.62808	0.59257	0.49659	0.40814	0.42875	0.46619	0.49636	0.53381
275.2	0.66596	0.70045	0.74113	0.63001	0.59428	0.49893	0.41165	0.43181	0.46962	0.49943	0.53708
275.4	0.66536	0.70073	0.74151	0.63163	0.59609	0.50098	0.41505	0.43469	0.47311	0.50234	0.54056
275.6	0.66484	0.70086	0.74234	0.63252	0.59806	0.50282	0.41785	0.43719	0.476	0.50513	0.54389
275.8	0.66457	0.70099	0.74368	0.63301	0.60016	0.50467	0.42011	0.43946	0.47837	0.5079	0.54697
276	0.66458	0.7015	0.74499	0.63395	0.60231	0.50682	0.42233	0.44192	0.48089	0.51078	0.54993
276.2	0.66489	0.7027	0.74589	0.63602	0.60442	0.50951	0.42491	0.44488	0.4841	0.51389	0.55287
276.4	0.66539	0.70425	0.74662	0.63876	0.60656	0.51247	0.42771	0.44811	0.48763	0.51711	0.55578
276.6	0.66595	0.70563	0.74771	0.6413	0.60883	0.51529	0.43039	0.45116	0.49084	0.52028	0.55858
276.8	0.66656	0.70656	0.74944	0.64316	0.61125	0.51774	0.43282	0.45381	0.49342	0.52329	0.5613
277	0.66741	0.70734	0.75169	0.64475	0.61371	0.52008	0.4354	0.45635	0.49585	0.52621	0.56412
277.2	0.66872	0.70835	0.75421	0.64662	0.61608	0.52261	0.43858	0.45913	0.49872	0.52912	0.56724
277.4	0.67029	0.70968	0.75681	0.64887	0.6184	0.52535	0.44224	0.46214	0.50205	0.53209	0.57064
277.6	0.67142	0.71111	0.75924	0.65117	0.62091	0.52802	0.44572	0.465	0.5053	0.53516	0.57411
277.8	0.67155	0.71246	0.76133	0.65322	0.62381	0.53038	0.44842	0.46739	0.50798	0.53835	0.57745
278	0.67118	0.71381	0.76322	0.65511	0.62698	0.53253	0.4506	0.46956	0.51038	0.54158	0.58062
278.2	0.67126	0.71533	0.76518	0.65711	0.63013	0.53472	0.45288	0.47205	0.51314	0.54473	0.58367
278.4	0.67238	0.71711	0.76738	0.65941	0.63305	0.53716	0.45572	0.47515	0.5166	0.54771	0.58663
278.6	0.67402	0.71901	0.76964	0.66192	0.63575	0.53982	0.45895	0.47849	0.52021	0.5505	0.58948
278.8	0.67549	0.7208	0.77172	0.66453	0.63829	0.54267	0.4623	0.48157	0.52329	0.55312	0.5922
279	0.67654	0.72245	0.77358	0.66717	0.64072	0.54561	0.46553	0.48422	0.52569	0.55568	0.59488
279.2	0.67754	0.72412	0.7755	0.66987	0.64312	0.54852	0.46843	0.48673	0.52799	0.55838	0.59776
279.4	0.67885	0.72597	0.7777	0.67266	0.64554	0.55128	0.47081	0.48938	0.53074	0.56143	0.60105
279.6	0.68038	0.72789	0.7801	0.67546	0.64807	0.55383	0.47287	0.49216	0.53394	0.56478	0.60463
279.8	0.68175	0.72962	0.78239	0.67817	0.65083	0.55621	0.47498	0.49485	0.53723	0.5682	0.60819
280	0.6827	0.73099	0.78437	0.6807	0.65385	0.55842	0.47743	0.49737	0.54032	0.57151	0.61147
280.2	0.68342	0.73211	0.78618	0.68308	0.65699	0.56057	0.48012	0.49996	0.54307	0.57464	0.61442
280.4	0.68421	0.73319	0.78806	0.68541	0.66005	0.56278	0.48287	0.50297	0.54537	0.57753	0.61706
280.6	0.68525	0.73446	0.79022	0.68776	0.66294	0.56516	0.48559	0.50644	0.54737	0.58025	0.61954
280.8	0.68649	0.73622	0.79277	0.69019	0.66579	0.56782	0.4884	0.50991	0.54955	0.58298	0.62232
281	0.68786	0.73873	0.79581	0.69278	0.66871	0.57086	0.49139	0.51288	0.55241	0.58591	0.62586
281.2	0.68931	0.74166	0.79913	0.69551	0.67169	0.57409	0.49447	0.51533	0.55582	0.58901	0.62988
281.4	0.69082	0.74423	0.80227	0.69832	0.67461	0.57717	0.49742	0.51753	0.55923	0.59206	0.63363
281.6	0.69234	0.74587	0.80489	0.70113	0.6774	0.57981	0.50005	0.51976	0.56215	0.59488	0.63652
281.8	0.69378	0.747	0.80709	0.70383	0.68015	0.58218	0.50253	0.52219	0.56472	0.59759	0.6389
282	0.69502	0.74839	0.80912	0.70633	0.68301	0.58458	0.50511	0.52498	0.56726	0.60036	0.64141
282.2	0.69608	0.75042	0.81115	0.70856	0.68599	0.58716	0.50792	0.52808	0.56996	0.60329	0.64436
282.4	0.69718	0.75268	0.81318	0.71054	0.68876	0.58976	0.51077	0.53112	0.57277	0.60623	0.64727
282.6	0.69858	0.75472	0.81521	0.71233	0.69099	0.5922	0.51347	0.5337	0.5756	0.60899	0.64961
282.8	0.7003	0.75643	0.81726	0.71407	0.69279	0.59448	0.51602	0.53591	0.57843	0.61163	0.65162
283	0.70215	0.75808	0.81944	0.71598	0.69468	0.59684	0.51865	0.53829	0.58127	0.6144	0.65421
283.2	0.70395	0.75992	0.82183	0.71826	0.6971	0.59946	0.52155	0.54131	0.58416	0.61753	0.65813
283.4	0.70569	0.76203	0.82443	0.72091	0.69998	0.60223	0.52465	0.5447	0.58712	0.62093	0.66276
283.6	0.70744	0.7644	0.82716	0.72384	0.703	0.60492	0.52778	0.54794	0.59023	0.6244	0.66692
283.8	0.70926	0.76692	0.82991	0.72692	0.70588	0.60737	0.5308	0.55068	0.59347	0.62776	0.6699
284	0.71115	0.76914	0.83234	0.72984	0.70843	0.60965	0.53368	0.55318	0.5967	0.63083	0.67223
284.2	0.71312	0.77058	0.83412	0.73227	0.71047	0.61187	0.53643	0.55573	0.59975	0.63346	0.67464
284.4	0.71509	0.77135	0.83538	0.73418	0.71212	0.61415	0.53909	0.55848	0.60258	0.63577	0.67749
284.6	0.71688	0.7723	0.8368	0.73582	0.71387	0.61656	0.54183	0.56131	0.60536	0.63818	0.68069
284.8	0.71836	0.77417	0.83898	0.73747	0.71615	0.61918	0.54476	0.56411	0.60823	0.64109	0.68411
285	0.71965	0.77663	0.84156	0.73919	0.71872	0.62186	0.54786	0.56696	0.61128	0.64444	0.68758
285.2	0.72106	0.77874	0.84368	0.74091	0.72102	0.62435	0.55103	0.57002	0.61452	0.64794	0.69088
285.4	0.72277	0.77997	0.84485	0.74261	0.72266	0.62649	0.55416	0.57336	0.61794	0.65137	0.69392
285.6	0.72461	0.78113	0.84594	0.7444	0.7241	0.62843	0.55721	0.57671	0.62136	0.6547	0.69698
285.8	0.72634	0.78329	0.84808	0.74642	0.72589	0.63038	0.56012	0.57977	0.62457	0.65799	0.70043
286	0.72794	0.78662	0.85149	0.74863	0.7282	0.63247	0.56295	0.58246	0.62751	0.66127	0.7043
286.2	0.7297	0.78999	0.85506	0.75077	0.73051	0.63469	0.56587	0.5851	0.6304	0.66466	0.70814
286.4	0.73191	0.79227	0.85767	0.75254	0.73233	0.63699	0.56907	0.588	0.63343	0.66823	0.7115
286.6	0.73438	0.79347	0.85927	0.75389	0.73359	0.63932	0.57237	0.59116	0.63656	0.67183	0.71451
286.8	0.73659	0.79435	0.86051	0.75492	0.73457	0.64157	0.5754	0.59435	0.63965	0.67517	0.7177
287	0.73819	0.79555	0.8619	0.75573	0.73546	0.64369	0.57789	0.59739	0.64254	0.67805	0.72143
287.2	0.73952	0.79704	0.86345	0.75649	0.73626	0.64566	0.58026	0.6003	0.64532	0.68073	0.72534
287.4	0.74111	0.79861	0.86495	0.75736	0.73692	0.64749	0.58307	0.60314	0.64811	0.6836	0.72892
287.6	0.74317	0.80017	0.86633	0.7584	0.73744	0.64924	0.58656	0.60602	0.65102	0.68687	0.73195
287.8	0.74537	0.80183	0.86758	0.75947	0.73792	0.65105	0.59039	0.60914	0.65415	0.69043	0.7348
288	0.74733	0.80374	0.86876	0.76042	0.73846	0.65304	0.59417	0.61268	0.65759	0.69414	0.73788
288.2	0.74903	0.80576	0.86994	0.7612	0.73904	0.65506	0.59763	0.61648	0.66114	0.6978	0.74127
288.4	0.7507	0.80755	0.87123	0.76189	0.73955	0.65671	0.60065	0.62006	0.66439	0.70122	0.74474
288.6	0.75258	0.80885	0.87269	0.76254	0.73988	0.65769	0.60313	0.62303	0.66704	0.70424	0.74811
288.8	0.75471	0.80988	0.87412	0.76308	0.74008	0.65835	0.60537	0.62563	0.66956	0.70717	0.75137
289	0.75706	0.81106	0.87524	0.76344	0.74023	0.65926	0.60775	0.62828	0.67268	0.71044	0.75463
289.2	0.75958	0.81263	0.87599	0.7636	0.74036	0.66074	0.61055	0.63125	0.67667	0.71423	0.75798
289.4	0.76214	0.81453	0.87691	0.7637	0.74032	0.66253	0.6137	0.63444	0.68078	0.71803	0.76149
289.6	0.76461	0.81665	0.87858	0.76392	0.73999	0.66431	0.61709	0.63769	0.68413	0.72129	0.76527
289.8	0.76687	0.81878	0.88084	0.7643	0.73951	0.66592	0.62063	0.64092	0.6867	0.72409	0.7692
290	0.76878	0.82059	0.88282	0.76475	0.73933	0.66739	0.6242	0.64411	0.68925	0.7271	0.773
290.2	0.77026	0.82184	0.88374	0.76516	0.73979	0.66872	0.62772	0.64726	0.69249	0.73089	0.77642
290.4	0.77152	0.82268	0.88389	0.76529	0.74045	0.66989	0.63102	0.65035	0.69624	0.73508	0.77957
290.6	0.77289	0.82345	0.884	0.76482	0.74053	0.67083	0.63397	0.65337	0.69996	0.73885	0.78272
290.8	0.77461	0.82437	0.88454	0.76368	0.73961	0.67156	0.63653	0.65631	0.70326	0.74172	0.78604
291	0.77674	0.8253	0.88512	0.76246	0.73828	0.67238	0.63906	0.65922	0.70615	0.74427	0.78949
291.2	0.77929	0.82603	0.88521	0.76182	0.73728	0.6736	0.642	0.66212	0.7087	0.74722	0.79294
291.4	0.78205	0.8266	0.88485	0.76187	0.73684	0.67524	0.64545	0.66511	0.71122	0.75081	0.79638
291.6	0.78454	0.82737	0.88478	0.76201	0.73652	0.67695	0.6491	0.66837	0.71424	0.75459	0.79987
291.8	0.78632	0.82869	0.88565	0.76165	0.73586	0.67839	0.65267	0.67203	0.71821	0.75815	0.80347
292	0.78753	0.83038	0.88707	0.76096	0.73481	0.6795	0.65594	0.6759	0.72272	0.76156	0.80719
292.2	0.78865	0.83201	0.88806	0.7605	0.7335	0.68035	0.65875	0.67959	0.7269	0.76515	0.811
292.4	0.79004	0.83324	0.88798	0.76061	0.73209	0.68109	0.6611	0.68283	0.73014	0.76912	0.81486
292.6	0.79161	0.83399	0.88734	0.7608	0.73083	0.68202	0.66359	0.68582	0.73288	0.77323	0.8186
292.8	0.79318	0.83425	0.88692	0.76041	0.73001	0.6835	0.66693	0.68881	0.73577	0.77712	0.82203
293	0.79462	0.83418	0.88707	0.75926	0.72966	0.68548	0.67122	0.69195	0.73911	0.78064	0.82514
293.2	0.79592	0.8342	0.88745	0.75795	0.72948	0.68734	0.67572	0.6952	0.74269	0.78396	0.82816
293.4	0.79707	0.8347	0.88769	0.75709	0.72914	0.68847	0.67964	0.69847	0.74622	0.78726	0.83133
293.6	0.7981	0.83556	0.88771	0.75671	0.7286	0.68899	0.68275	0.70166	0.74953	0.79059	0.83471
293.8	0.79906	0.83632	0.88762	0.75646	0.72794	0.68951	0.6852	0.70465	0.75244	0.79391	0.83824
294	0.79999	0.83657	0.88752	0.75603	0.72728	0.69049	0.6872	0.70737	0.75492	0.79715	0.84185
294.2	0.80087	0.83629	0.88735	0.75528	0.72662	0.69181	0.68928	0.71007	0.75735	0.80022	0.84537
294.4	0.80166	0.83556	0.88704	0.75418	0.72598	0.69314	0.69203	0.71308	0.76028	0.80299	0.84865
294.6	0.80234	0.83472	0.88662	0.75288	0.72539	0.69433	0.69561	0.71648	0.76384	0.80551	0.85168
294.8	0.80293	0.83459	0.88636	0.75201	0.72501	0.69554	0.69935	0.71985	0.76744	0.80812	0.85474
295	0.80347	0.83599	0.88652	0.7522	0.72498	0.69695	0.70251	0.72276	0.77048	0.81118	0.85813
295.2	0.80408	0.83852	0.88699	0.75319	0.72521	0.69858	0.70502	0.72523	0.77304	0.81472	0.8618
295.4	0.80499	0.84075	0.88739	0.75404	0.72544	0.70028	0.70733	0.72767	0.77584	0.81855	0.86539
295.6	0.80633	0.84154	0.88741	0.75399	0.72548	0.70195	0.70987	0.73044	0.77944	0.82246	0.8686
295.8	0.80783	0.84138	0.88741	0.75341	0.7255	0.70355	0.71286	0.73347	0.78342	0.82619	0.87149
296	0.80907	0.84135	0.88795	0.7531	0.72587	0.70511	0.71643	0.73653	0.78705	0.82951	0.87425
296.2	0.80984	0.84204	0.88923	0.75353	0.72669	0.70662	0.72046	0.7395	0.78991	0.83232	0.87705
296.4	0.81042	0.843	0.89059	0.75441	0.7276	0.70813	0.72422	0.74239	0.79237	0.83495	0.88005
296.6	0.81114	0.84363	0.89131	0.75537	0.72817	0.70963	0.72695	0.74524	0.79488	0.83774	0.88338
296.8	0.81206	0.84386	0.89133	0.75619	0.72836	0.71113	0.72864	0.74799	0.7975	0.84066	0.88682
297	0.81298	0.84409	0.89132	0.75683	0.72856	0.71258	0.72999	0.75043	0.7999	0.84327	0.88977
297.2	0.81373	0.8447	0.89188	0.75725	0.72909	0.71393	0.73167	0.75238	0.80181	0.84521	0.89179
297.4	0.81444	0.84554	0.89298	0.75763	0.72991	0.71526	0.7337	0.75407	0.8035	0.84687	0.89332
297.6	0.81541	0.84623	0.89427	0.75818	0.73075	0.71667	0.73582	0.75583	0.80549	0.84896	0.89521
297.8	0.81678	0.84663	0.89555	0.75905	0.73149	0.71823	0.73786	0.75792	0.80806	0.85185	0.89797
298	0.81827	0.84724	0.89693	0.76008	0.73231	0.71989	0.73984	0.76028	0.81081	0.85498	0.90107
298.2	0.81956	0.84868	0.89858	0.76108	0.73343	0.72157	0.74184	0.7628	0.81323	0.85765	0.9038
298.4	0.82054	0.85096	0.90044	0.76206	0.73487	0.72319	0.7439	0.76529	0.81519	0.85968	0.90592
298.6	0.82142	0.85334	0.90217	0.76326	0.73635	0.72467	0.74608	0.76751	0.81695	0.86158	0.90775
298.8	0.82243	0.85514	0.90346	0.76489	0.73762	0.72596	0.7484	0.76925	0.81879	0.86381	0.9096
299	0.8237	0.8563	0.90448	0.76686	0.73879	0.72713	0.7507	0.77063	0.82072	0.86623	0.91163
299.2	0.82532	0.85711	0.90565	0.76886	0.74017	0.72833	0.75274	0.77196	0.82257	0.86837	0.91388
299.4	0.82729	0.85786	0.90722	0.77067	0.74196	0.72967	0.7544	0.77345	0.82424	0.86987	0.91631
299.6	0.8292	0.85876	0.90883	0.77219	0.74402	0.73108	0.75589	0.77491	0.82571	0.8708	0.91848
299.8	0.8306	0.86003	0.90999	0.7734	0.74611	0.73245	0.75751	0.77609	0.82701	0.87132	0.91991
300	0.83152	0.86174	0.91076	0.77447	0.74809	0.73382	0.75932	0.777	0.82818	0.87176	0.92057
300.2	0.83273	0.86376	0.91206	0.77597	0.74989	0.73551	0.76102	0.77805	0.82935	0.87271	0.92116
300.4	0.83497	0.86597	0.91476	0.7784	0.75147	0.73778	0.76231	0.77967	0.8306	0.8747	0.92238
300.6	0.83792	0.86832	0.91872	0.78144	0.75302	0.74031	0.7633	0.78173	0.83199	0.87739	0.92424
300.8	0.84056	0.87088	0.92316	0.78426	0.75488	0.74241	0.76435	0.78376	0.8335	0.87984	0.92632
301	0.84219	0.87365	0.92734	0.78625	0.75728	0.7436	0.76572	0.78538	0.83509	0.88133	0.92825
301.2	0.84343	0.87656	0.93098	0.78784	0.76001	0.7445	0.76716	0.78659	0.83658	0.8823	0.92994
301.4	0.84529	0.87951	0.9339	0.78978	0.76276	0.74597	0.76825	0.78747	0.83779	0.88343	0.93139
301.6	0.84816	0.88244	0.93613	0.79241	0.76535	0.74836	0.76889	0.78814	0.83865	0.88496	0.93259
301.8	0.85136	0.88536	0.93816	0.79543	0.76783	0.75102	0.76943	0.7887	0.83939	0.88633	0.93352
302	0.85417	0.88829	0.94044	0.79847	0.77029	0.75326	0.77026	0.78927	0.84025	0.88691	0.93418
302.2	0.85666	0.89125	0.9431	0.80132	0.77276	0.75494	0.77134	0.78989	0.84124	0.88681	0.9346
302.4	0.85951	0.89426	0.94601	0.80387	0.77526	0.75634	0.7723	0.79054	0.84215	0.88671	0.93485
302.6	0.8633	0.89736	0.94904	0.80607	0.77779	0.75775	0.77285	0.7912	0.84283	0.88715	0.935
302.8	0.86787	0.90061	0.95231	0.80827	0.78042	0.75917	0.77315	0.79173	0.84325	0.88792	0.93524
303	0.87287	0.90406	0.95604	0.81093	0.7832	0.76053	0.77354	0.79201	0.84345	0.88853	0.93577
303.2	0.87781	0.90767	0.96019	0.81422	0.78612	0.76182	0.77414	0.79195	0.84343	0.88866	0.93657
303.4	0.88202	0.91117	0.9642	0.81775	0.78893	0.76312	0.77465	0.79166	0.8431	0.88823	0.93712
303.6	0.88487	0.9143	0.96749	0.82105	0.7914	0.76457	0.77473	0.79129	0.8424	0.88727	0.93689
303.8	0.88681	0.91725	0.97039	0.82402	0.79357	0.7662	0.77444	0.79099	0.84162	0.88622	0.93605
304	0.88937	0.92071	0.97409	0.82689	0.79576	0.76797	0.7742	0.791	0.84139	0.88598	0.93546
304.2	0.89379	0.92519	0.97949	0.82987	0.79825	0.76981	0.77437	0.79145	0.84215	0.88722	0.93581
304.4	0.8993	0.93026	0.98557	0.83308	0.80101	0.77157	0.77468	0.79202	0.84317	0.88906	0.93648
304.6	0.9043	0.93507	0.99051	0.83657	0.80386	0.773	0.77461	0.7922	0.84326	0.88998	0.93629
304.8	0.90792	0.93918	0.99342	0.84034	0.80669	0.77405	0.77392	0.79172	0.84183	0.88914	0.93474
305	0.91125	0.94319	0.99586	0.84422	0.80951	0.77504	0.77309	0.79093	0.84001	0.88745	0.93305
305.2	0.91562	0.94784	0.9997	0.84806	0.81232	0.77633	0.77269	0.79029	0.83913	0.88609	0.93263
305.4	0.9212	0.95311	1.00526	0.85169	0.81511	0.77796	0.77272	0.78985	0.83938	0.88536	0.93352
305.6	0.92679	0.95807	1.01108	0.85498	0.81778	0.77955	0.77257	0.78919	0.83966	0.88464	0.93413
305.8	0.93133	0.9619	1.01584	0.85784	0.82027	0.78077	0.77169	0.78797	0.83892	0.88338	0.93306
306	0.93532	0.96519	1.01988	0.86055	0.82281	0.78161	0.7703	0.78648	0.83735	0.88189	0.93075
306.2	0.94001	0.9692	1.02439	0.86356	0.82576	0.78225	0.769	0.78539	0.8357	0.8809	0.92856
306.4	0.94616	0.97463	1.03009	0.86718	0.82931	0.7829	0.76815	0.78502	0.83451	0.88078	0.92742
306.6	0.95286	0.98058	1.03622	0.87131	0.83313	0.78371	0.76749	0.78483	0.83358	0.88063	0.92686
306.8	0.9589	0.98581	1.04174	0.87578	0.83681	0.78487	0.76663	0.78409	0.8326	0.87936	0.92616
307	0.9639	0.99006	1.0463	0.88023	0.84012	0.78631	0.7653	0.78254	0.83135	0.87678	0.92486
307.2	0.96852	0.99433	1.05042	0.8841	0.8431	0.78764	0.76344	0.78055	0.82974	0.87388	0.92287
307.4	0.97345	0.99957	1.05465	0.88689	0.84583	0.78849	0.76102	0.77849	0.82775	0.87165	0.92016
307.6	0.97879	1.00558	1.05914	0.88912	0.84839	0.78894	0.75836	0.77637	0.82537	0.86999	0.91703
307.8	0.98424	1.01142	1.06377	0.89183	0.85089	0.78928	0.75597	0.774	0.82266	0.86819	0.91392
308	0.98963	1.01646	1.06848	0.89572	0.85337	0.78974	0.75414	0.77127	0.81968	0.86569	0.91118
308.2	0.99504	1.02114	1.07322	0.90012	0.85577	0.79023	0.75238	0.76837	0.81651	0.86262	0.90859
308.4	1.00065	1.02612	1.07798	0.904	0.85795	0.79058	0.75001	0.76558	0.81324	0.85926	0.90581
308.6	1.00646	1.03162	1.0828	0.90702	0.85998	0.79065	0.74684	0.76296	0.80996	0.85584	0.90266
308.8	1.01221	1.03701	1.08776	0.90987	0.86214	0.79032	0.74338	0.76025	0.80672	0.8524	0.8992
309	1.01764	1.0417	1.09295	0.9133	0.86474	0.78954	0.74016	0.75715	0.80356	0.84899	0.8955
309.2	1.02297	1.04581	1.09821	0.91727	0.86772	0.78868	0.73726	0.7537	0.8004	0.84562	0.89165
309.4	1.02873	1.04998	1.1032	0.92126	0.87077	0.78839	0.73442	0.75012	0.7971	0.84224	0.88775
309.6	1.03522	1.05471	1.10766	0.92481	0.87361	0.78909	0.73137	0.74658	0.79352	0.83879	0.88385
309.8	1.04163	1.05981	1.11179	0.92788	0.87608	0.78994	0.72795	0.74293	0.78961	0.83512	0.87972
310	1.04682	1.06491	1.1159	0.93058	0.87811	0.78973	0.72401	0.73893	0.78536	0.83107	0.87506
310.2	1.05045	1.06974	1.12018	0.93307	0.87974	0.78809	0.71954	0.73455	0.78087	0.82661	0.8698
310.4	1.05367	1.07417	1.12456	0.93566	0.88134	0.78616	0.71481	0.73018	0.77645	0.82197	0.8643
310.6	1.05771	1.07816	1.12897	0.93865	0.88328	0.78518	0.71012	0.72619	0.77241	0.81739	0.85895
310.8	1.06287	1.08196	1.13332	0.94192	0.8855	0.78516	0.70567	0.72244	0.76852	0.81274	0.8538
311	1.06867	1.0861	1.13759	0.94501	0.88762	0.78511	0.70159	0.71837	0.76409	0.8076	0.84865
311.2	1.07465	1.09099	1.14177	0.94754	0.88932	0.78421	0.69791	0.71352	0.75858	0.80168	0.84334
311.4	1.08062	1.09639	1.14614	0.94979	0.89087	0.78265	0.6941	0.70815	0.75238	0.7955	0.83781
311.6	1.0865	1.10183	1.15104	0.95225	0.89273	0.78099	0.68943	0.70275	0.74619	0.78987	0.83208
311.8	1.09212	1.10692	1.15651	0.95508	0.89505	0.77957	0.68367	0.6976	0.74049	0.7851	0.82619
312	1.09711	1.11141	1.1618	0.9578	0.89733	0.77827	0.67769	0.69251	0.73519	0.78039	0.82031
312.2	1.10113	1.11514	1.16613	0.95985	0.899	0.77693	0.67244	0.68725	0.73016	0.77485	0.81459
312.4	1.10446	1.11846	1.16948	0.96137	0.9	0.77546	0.66788	0.68169	0.72508	0.76829	0.80883
312.6	1.108	1.12231	1.17261	0.96315	0.90078	0.77385	0.66302	0.67588	0.71947	0.76121	0.80246
312.8	1.11253	1.1274	1.17619	0.96589	0.90174	0.7721	0.65701	0.66985	0.71299	0.75409	0.79507
313	1.11792	1.13313	1.18028	0.96928	0.90302	0.77026	0.65028	0.66369	0.70606	0.74716	0.7872
313.2	1.12363	1.13831	1.1847	0.97261	0.90463	0.76838	0.64376	0.65749	0.69946	0.74056	0.77978
313.4	1.1292	1.14225	1.18915	0.97536	0.90643	0.76643	0.63791	0.65129	0.69353	0.73424	0.77324
313.6	1.13425	1.14557	1.19312	0.97752	0.90788	0.76417	0.632	0.64486	0.68754	0.72773	0.76667
313.8	1.13844	1.14905	1.19606	0.97917	0.90837	0.76131	0.62512	0.63796	0.68062	0.7205	0.75901
314	1.14206	1.15293	1.19825	0.98056	0.90814	0.75802	0.61725	0.63068	0.67268	0.71257	0.7502
314.2	1.14606	1.15685	1.2009	0.98213	0.90827	0.75494	0.60935	0.62347	0.66449	0.70453	0.74138
314.4	1.15125	1.16049	1.20504	0.98431	0.9097	0.75263	0.60228	0.61674	0.6568	0.69694	0.73358
314.6	1.15705	1.16402	1.21001	0.9871	0.91191	0.75082	0.596	0.61039	0.64973	0.6898	0.72661
314.8	1.16221	1.16788	1.21434	0.99035	0.91367	0.74883	0.58997	0.60409	0.6431	0.6828	0.7197
315	1.16591	1.17225	1.21712	0.99371	0.91415	0.74622	0.58378	0.59758	0.63669	0.67571	0.71231
315.2	1.16876	1.17663	1.21918	0.99636	0.91387	0.74341	0.57739	0.59081	0.63014	0.66851	0.70461
315.4	1.17162	1.18036	1.22167	0.99736	0.91357	0.74094	0.57083	0.5838	0.62306	0.66121	0.69691
315.6	1.17489	1.18339	1.22501	0.99692	0.91371	0.73886	0.5641	0.57658	0.61542	0.65373	0.68919
315.8	1.17843	1.1864	1.22869	0.99663	0.91442	0.73657	0.55711	0.56919	0.60764	0.64587	0.68107
316	1.18208	1.19006	1.23219	0.99799	0.91573	0.73348	0.54982	0.56168	0.60012	0.63746	0.67219
316.2	1.18603	1.19414	1.23545	1.00057	0.91707	0.72974	0.54227	0.55416	0.59276	0.62876	0.66289
316.4	1.19065	1.19796	1.23867	1.00286	0.91755	0.72587	0.53461	0.54674	0.5852	0.62023	0.65389
316.6	1.19609	1.2011	1.24202	1.00388	0.91674	0.72233	0.52695	0.53947	0.5772	0.61224	0.64567
316.8	1.2017	1.20417	1.24554	1.00469	0.91576	0.71923	0.51941	0.53215	0.56902	0.60461	0.63775
317	1.20664	1.20798	1.24923	1.00677	0.91612	0.71659	0.51211	0.52452	0.56101	0.59708	0.62943
317.2	1.21074	1.21257	1.25299	1.01037	0.91816	0.71432	0.50501	0.51661	0.55332	0.58944	0.62056
317.4	1.21487	1.21683	1.25656	1.01394	0.92055	0.71209	0.49789	0.50885	0.54573	0.58155	0.61177
317.6	1.21985	1.21967	1.25969	1.0159	0.92191	0.70961	0.49054	0.50166	0.53803	0.57331	0.60366
317.8	1.22516	1.22145	1.26231	1.01629	0.92193	0.7067	0.48306	0.49489	0.53018	0.56488	0.59603
318	1.2294	1.22346	1.26446	1.01621	0.92103	0.70325	0.47577	0.48802	0.52228	0.55659	0.5881
318.2	1.23164	1.22666	1.26622	1.01656	0.91967	0.69928	0.46888	0.48065	0.51442	0.5487	0.57932
318.4	1.23307	1.23055	1.2677	1.01734	0.91856	0.69522	0.46209	0.47301	0.50668	0.54097	0.57019
318.6	1.23544	1.23424	1.26902	1.0183	0.91847	0.69159	0.45499	0.46548	0.49914	0.53309	0.56148
318.8	1.23945	1.23719	1.27047	1.01931	0.91959	0.6886	0.44747	0.45826	0.49182	0.52499	0.55352
319	1.24393	1.23948	1.27258	1.02051	0.92113	0.68588	0.43996	0.4512	0.48469	0.51707	0.54586
319.2	1.24764	1.24126	1.27587	1.02199	0.92223	0.68301	0.43293	0.44416	0.47769	0.50973	0.53803
319.4	1.25062	1.24283	1.27995	1.02368	0.92266	0.67993	0.42642	0.43721	0.47078	0.50294	0.5301
319.6	1.2538	1.24464	1.28377	1.02531	0.92266	0.6768	0.42015	0.43062	0.46392	0.49633	0.52256
319.8	1.25794	1.24708	1.28647	1.02669	0.92244	0.67375	0.4139	0.42459	0.45712	0.48958	0.51576
320	1.2625	1.25046	1.28837	1.02786	0.92214	0.67081	0.40772	0.4188	0.45042	0.48262	0.50929
320.2	1.26659	1.25504	1.29013	1.02897	0.92185	0.66793	0.40175	0.41281	0.44387	0.47546	0.50255
320.4	1.26985	1.26042	1.29213	1.03015	0.9216	0.66514	0.39597	0.40641	0.4375	0.46825	0.49528
320.6	1.2731	1.26488	1.29424	1.03145	0.9213	0.66254	0.39003	0.39987	0.43123	0.46136	0.48802
320.8	1.27719	1.26671	1.29624	1.03292	0.92086	0.66023	0.38355	0.39352	0.42495	0.45517	0.48133
321	1.28184	1.26673	1.29814	1.03437	0.92048	0.65811	0.37681	0.38743	0.41866	0.44954	0.47518
321.2	1.28575	1.26797	1.30011	1.0354	0.92061	0.6559	0.37061	0.38146	0.41241	0.44385	0.46902
321.4	1.28793	1.27279	1.30235	1.03576	0.92158	0.65339	0.36557	0.3755	0.40627	0.4376	0.4624
321.6	1.28928	1.27921	1.30495	1.03601	0.92291	0.65076	0.3611	0.36972	0.40029	0.4311	0.45556
321.8	1.29137	1.28369	1.30799	1.037	0.92384	0.64836	0.35617	0.36439	0.39454	0.42495	0.44898
322	1.29502	1.28444	1.31134	1.03903	0.92389	0.64634	0.3503	0.35959	0.38906	0.41949	0.44295
322.2	1.29928	1.2837	1.3144	1.04109	0.92331	0.64448	0.34426	0.35498	0.38384	0.41446	0.43728
322.4	1.30299	1.28419	1.31652	1.04203	0.92242	0.64249	0.33899	0.35017	0.37889	0.40954	0.43173
322.6	1.30588	1.28673	1.31796	1.04182	0.92165	0.64039	0.33466	0.34521	0.37412	0.40456	0.42623
322.8	1.30857	1.29025	1.31984	1.04154	0.92151	0.63847	0.33074	0.34056	0.36936	0.39953	0.42094
323	1.31158	1.29373	1.32308	1.04212	0.92241	0.63699	0.32673	0.33659	0.36449	0.39449	0.41597
323.2	1.31466	1.29695	1.32684	1.0434	0.92379	0.63567	0.32264	0.33302	0.3597	0.38958	0.4113
323.4	1.3172	1.30002	1.32956	1.04472	0.92474	0.63407	0.31869	0.32927	0.35535	0.38498	0.4068
323.6	1.31897	1.30301	1.33041	1.04576	0.92477	0.632	0.31499	0.32506	0.35163	0.38081	0.4024
323.8	1.32065	1.30573	1.33061	1.04714	0.92459	0.62995	0.31141	0.32082	0.34839	0.37703	0.39817
324	1.32309	1.30802	1.33163	1.04958	0.92507	0.62851	0.30778	0.31711	0.34542	0.37355	0.39421
324.2	1.32641	1.30988	1.3337	1.05271	0.92625	0.62773	0.30416	0.31407	0.34255	0.37029	0.39058
324.4	1.33004	1.31154	1.3356	1.05493	0.92719	0.62704	0.30085	0.31141	0.33962	0.36711	0.38736
324.6	1.33335	1.3132	1.33623	1.05486	0.9271	0.62591	0.29812	0.30885	0.33649	0.36393	0.38457
324.8	1.33582	1.31478	1.33607	1.05326	0.92628	0.62437	0.2959	0.30631	0.33331	0.36088	0.38196
325	1.337	1.31607	1.33637	1.05191	0.92557	0.62271	0.29393	0.30384	0.3303	0.35821	0.37913
325.2	1.33692	1.31702	1.338	1.05204	0.92556	0.6212	0.29202	0.30149	0.32766	0.35604	0.37589
325.4	1.33706	1.31815	1.34075	1.05312	0.92597	0.62011	0.2901	0.29931	0.32544	0.35414	0.37269
325.6	1.33914	1.32007	1.34418	1.05432	0.92638	0.61965	0.28813	0.29737	0.32366	0.35221	0.37008
325.8	1.34322	1.32279	1.34763	1.05525	0.92665	0.61978	0.28614	0.29569	0.32219	0.35017	0.36823
326	1.34732	1.32554	1.35011	1.05605	0.92697	0.62012	0.28425	0.29417	0.3208	0.34825	0.3668
326.2	1.34953	1.32762	1.35077	1.05693	0.92756	0.62029	0.28258	0.29275	0.31927	0.34667	0.36549
326.4	1.35011	1.32921	1.35014	1.05798	0.9283	0.62015	0.28123	0.29151	0.31772	0.3454	0.36425
326.6	1.35049	1.33097	1.34954	1.05928	0.92897	0.61967	0.28026	0.29065	0.3165	0.34428	0.36325
326.8	1.3518	1.33331	1.34993	1.06083	0.92941	0.61891	0.27972	0.29025	0.31582	0.34322	0.36259
327	1.35409	1.33571	1.35114	1.06235	0.92987	0.61826	0.27943	0.29006	0.31555	0.34247	0.36225
327.2	1.35717	1.33745	1.35276	1.06351	0.93067	0.61818	0.2792	0.28976	0.31547	0.34232	0.3622
327.4	1.36067	1.33835	1.35451	1.06413	0.93174	0.61874	0.27896	0.2893	0.31546	0.34277	0.36233
327.6	1.36399	1.33894	1.3564	1.06433	0.93244	0.6195	0.27882	0.28902	0.31557	0.34331	0.36245
327.8	1.36655	1.33981	1.35841	1.06422	0.93221	0.62003	0.2789	0.28927	0.31584	0.34351	0.36242
328	1.36817	1.34127	1.36042	1.06432	0.93157	0.6204	0.27925	0.28996	0.3163	0.34353	0.3624
328.2	1.36893	1.34344	1.36226	1.06535	0.93169	0.62101	0.27987	0.29077	0.31695	0.34394	0.36275
328.4	1.36904	1.3462	1.3638	1.06769	0.93337	0.62212	0.28073	0.29146	0.31776	0.3451	0.36372
328.6	1.36928	1.34841	1.36511	1.07053	0.93566	0.62343	0.28174	0.29209	0.31856	0.34658	0.36493
328.8	1.37055	1.34868	1.36633	1.0727	0.93721	0.6245	0.28275	0.29284	0.31917	0.34771	0.3659
329	1.37306	1.34718	1.36765	1.07365	0.93755	0.62522	0.28379	0.29384	0.31966	0.34837	0.36658
329.2	1.37593	1.34654	1.36935	1.0738	0.93765	0.62599	0.28507	0.29519	0.32057	0.34922	0.36768
329.4	1.37825	1.34935	1.37167	1.07362	0.9385	0.62719	0.28683	0.29698	0.32244	0.3509	0.36989
329.6	1.38009	1.35484	1.37426	1.07362	0.94	0.62868	0.28894	0.29905	0.325	0.35332	0.37298
329.8	1.3822	1.35986	1.3764	1.07434	0.94129	0.62989	0.29105	0.30111	0.32745	0.35581	0.37608
330	1.38512	1.36202	1.37753	1.07614	0.94171	0.63047	0.29293	0.30294	0.32922	0.35789	0.37852
330.2	1.38833	1.36255	1.37795	1.07863	0.94167	0.6309	0.29481	0.30473	0.3308	0.35987	0.38054
330.4	1.39099	1.3637	1.37821	1.08121	0.94191	0.63193	0.29709	0.3068	0.33297	0.3623	0.38267
330.6	1.39283	1.36645	1.37888	1.08338	0.94281	0.63386	0.29991	0.30932	0.33608	0.36537	0.38518
330.8	1.39457	1.36956	1.38052	1.08474	0.94423	0.63623	0.3029	0.31223	0.33966	0.36867	0.38794
331	1.39696	1.37162	1.38368	1.08498	0.94594	0.63852	0.30569	0.31544	0.34318	0.37174	0.39075
331.2	1.39966	1.37254	1.38798	1.08455	0.94777	0.64059	0.30823	0.31872	0.34645	0.37451	0.39358
331.4	1.40151	1.37326	1.39235	1.08446	0.94956	0.64258	0.31069	0.3218	0.34957	0.37723	0.39652
331.6	1.40174	1.37459	1.39579	1.08554	0.95115	0.64461	0.31329	0.3245	0.35265	0.38017	0.39967
331.8	1.4018	1.3764	1.39792	1.08738	0.9522	0.64667	0.3163	0.3272	0.35587	0.38356	0.40322
332	1.40385	1.37828	1.39853	1.0892	0.95231	0.64867	0.32003	0.33044	0.35942	0.38763	0.4074
332.2	1.40872	1.38004	1.39803	1.09058	0.95157	0.65063	0.32444	0.33444	0.36332	0.39228	0.41216
332.4	1.41442	1.38195	1.39804	1.09179	0.951	0.65271	0.32881	0.33871	0.36715	0.39679	0.41693
332.6	1.41877	1.38431	1.40021	1.09318	0.95172	0.65508	0.33239	0.34272	0.37051	0.40042	0.4211
332.8	1.4213	1.38697	1.40407	1.09474	0.95386	0.6577	0.33523	0.34633	0.3736	0.40339	0.42474
333	1.42306	1.38941	1.4073	1.09615	0.95674	0.66036	0.33814	0.34978	0.37714	0.40678	0.42856
333.2	1.42497	1.39118	1.40803	1.09715	0.95964	0.66285	0.34176	0.35328	0.38168	0.41143	0.43311
333.4	1.42702	1.39251	1.40749	1.09798	0.96192	0.66515	0.34592	0.35701	0.3867	0.41675	0.438
333.6	1.42884	1.39387	1.408	1.09905	0.96296	0.66731	0.35012	0.36113	0.39128	0.42163	0.4425
333.8	1.4304	1.39563	1.41076	1.10057	0.96265	0.6694	0.3541	0.3656	0.395	0.42549	0.4463
334	1.43246	1.39795	1.41443	1.10222	0.96212	0.67154	0.35806	0.37003	0.3985	0.429	0.45005
334.2	1.43582	1.40094	1.41736	1.10362	0.96262	0.67388	0.36227	0.37396	0.40256	0.43294	0.45447
334.4	1.44004	1.40439	1.41906	1.10474	0.96434	0.67646	0.36672	0.37747	0.40729	0.43757	0.45965
334.6	1.44348	1.4078	1.42017	1.10586	0.96644	0.67923	0.37115	0.38116	0.4122	0.44257	0.46501
334.8	1.4448	1.41073	1.42134	1.10722	0.96816	0.68215	0.37536	0.38553	0.4168	0.44766	0.47007
335	1.44485	1.41318	1.42294	1.10878	0.96935	0.68508	0.3795	0.39046	0.42115	0.45273	0.4749
335.2	1.4454	1.41536	1.42527	1.11041	0.97014	0.68782	0.38385	0.39557	0.42548	0.45777	0.4798
335.4	1.44758	1.41735	1.42827	1.11195	0.97074	0.69036	0.3886	0.4006	0.43001	0.46277	0.48498
335.6	1.45092	1.41895	1.43105	1.1133	0.97161	0.69304	0.39359	0.40553	0.43486	0.46775	0.49035
335.8	1.45474	1.41996	1.43261	1.11438	0.9732	0.69626	0.39863	0.41037	0.44017	0.47274	0.49581
336	1.45869	1.42079	1.43293	1.11516	0.97534	0.69992	0.40367	0.41524	0.44583	0.47788	0.50135
336.2	1.46279	1.42251	1.43305	1.11572	0.97719	0.70341	0.40886	0.4203	0.45156	0.48346	0.50709
336.4	1.467	1.42597	1.43402	1.11613	0.97799	0.70619	0.41429	0.4257	0.45707	0.48969	0.51312
336.6	1.4705	1.43037	1.43647	1.11661	0.97789	0.70839	0.41989	0.43129	0.46242	0.49623	0.51941
336.8	1.47215	1.43411	1.44084	1.11742	0.97746	0.71048	0.42548	0.43682	0.4678	0.50245	0.5258
337	1.47144	1.43614	1.44682	1.11866	0.97721	0.71283	0.43098	0.44216	0.47339	0.50805	0.53222
337.2	1.46975	1.43691	1.45198	1.11997	0.97746	0.71569	0.43649	0.4476	0.47935	0.51355	0.53865
337.4	1.46876	1.43714	1.45359	1.12092	0.97852	0.71925	0.44214	0.45345	0.48585	0.51959	0.54509
337.6	1.46959	1.43748	1.45168	1.12139	0.98021	0.72331	0.44799	0.4598	0.49274	0.52633	0.55168
337.8	1.47264	1.43845	1.44945	1.12163	0.98179	0.72715	0.45396	0.46643	0.49951	0.53335	0.5587
338	1.47811	1.44044	1.4499	1.12186	0.98258	0.73014	0.45999	0.47313	0.50573	0.54025	0.56638
338.2	1.48428	1.44276	1.45261	1.12192	0.98261	0.73244	0.46612	0.47976	0.51175	0.547	0.5743
338.4	1.48852	1.44414	1.45547	1.12144	0.98223	0.73458	0.47245	0.48618	0.51826	0.55378	0.58173
338.6	1.48924	1.44384	1.45692	1.12044	0.9818	0.73703	0.47903	0.49237	0.52567	0.56073	0.58829
338.8	1.48807	1.44275	1.45704	1.12002	0.9817	0.74	0.48588	0.49857	0.53343	0.56789	0.59475
339	1.48723	1.44203	1.45626	1.12146	0.98224	0.74366	0.493	0.50508	0.54081	0.57531	0.60205
339.2	1.4876	1.44236	1.4552	1.12448	0.98322	0.74783	0.5004	0.5121	0.54779	0.58306	0.61051
339.4	1.48833	1.44379	1.45473	1.12676	0.98375	0.75195	0.50812	0.51975	0.55527	0.59131	0.61959
339.6	1.48856	1.44625	1.45558	1.12617	0.98303	0.7555	0.5162	0.52812	0.56406	0.6002	0.62875
339.8	1.48848	1.44895	1.4573	1.1235	0.98157	0.75868	0.52452	0.53698	0.57365	0.60957	0.63786
340	1.48882	1.45073	1.45872	1.1212	0.98058	0.76213	0.53291	0.54594	0.58279	0.61909	0.64704
340.2	1.48998	1.45083	1.45895	1.12094	0.98088	0.76626	0.54126	0.55469	0.59073	0.62855	0.65645
340.4	1.49114	1.44992	1.45792	1.12172	0.98183	0.77081	0.54983	0.56332	0.59843	0.63815	0.66636
340.6	1.49124	1.44896	1.45577	1.12201	0.98249	0.77535	0.55892	0.57199	0.60725	0.64814	0.6771
340.8	1.49008	1.44837	1.45307	1.12124	0.9824	0.77962	0.56861	0.58091	0.61757	0.65857	0.68853
341	1.4887	1.44772	1.45099	1.12019	0.98181	0.78361	0.57856	0.59033	0.6285	0.66917	0.69995
341.2	1.4881	1.44661	1.45061	1.11966	0.98099	0.78733	0.58846	0.6005	0.63914	0.6797	0.71066
341.4	1.48821	1.4451	1.45125	1.11955	0.98018	0.7911	0.59824	0.61113	0.64948	0.69007	0.72096
341.6	1.48828	1.44354	1.45119	1.11919	0.97961	0.79541	0.60797	0.62167	0.66004	0.70035	0.73174
341.8	1.48776	1.4422	1.44923	1.11815	0.97942	0.80059	0.61779	0.63178	0.67123	0.71071	0.74364
342	1.48696	1.44106	1.44628	1.1168	0.97963	0.80624	0.62812	0.64198	0.683	0.7218	0.75644
342.2	1.48636	1.44003	1.44371	1.11574	0.98019	0.81182	0.63942	0.65297	0.69516	0.73433	0.76972
342.4	1.48588	1.43887	1.44223	1.11521	0.98088	0.81703	0.65164	0.66492	0.7075	0.74823	0.78312
342.6	1.48456	1.43712	1.44151	1.11493	0.98121	0.82199	0.66389	0.67718	0.71978	0.76217	0.79639
342.8	1.48152	1.43438	1.44112	1.11456	0.98071	0.82685	0.67533	0.68908	0.73178	0.77483	0.80932
343	1.47739	1.43123	1.44034	1.1136	0.97951	0.83176	0.68624	0.70076	0.74368	0.78649	0.82232
343.2	1.47381	1.42886	1.43827	1.11144	0.97807	0.83684	0.69761	0.71291	0.75592	0.79844	0.83616
343.4	1.47192	1.42803	1.43441	1.10783	0.97685	0.84221	0.71027	0.72606	0.76888	0.81178	0.85139
343.6	1.47065	1.42769	1.43008	1.10407	0.97619	0.84803	0.72416	0.74013	0.78277	0.8267	0.86759
343.8	1.46841	1.42632	1.42702	1.10183	0.97638	0.85447	0.739	0.75491	0.7977	0.84316	0.88406
344	1.46452	1.42319	1.42583	1.10162	0.97727	0.86138	0.75435	0.7701	0.81348	0.8607	0.90037
344.2	1.45983	1.41882	1.42519	1.10202	0.97795	0.86806	0.76955	0.78534	0.82933	0.87815	0.91652
344.4	1.45529	1.41383	1.42365	1.10153	0.97752	0.87385	0.78395	0.80029	0.84452	0.89438	0.93256
344.6	1.45124	1.40863	1.4207	1.09981	0.97612	0.87897	0.79789	0.81507	0.85935	0.90956	0.94871
344.8	1.44757	1.40343	1.41646	1.09735	0.97467	0.88427	0.81241	0.83011	0.87484	0.92477	0.96532
345	1.44407	1.39854	1.41118	1.09457	0.97387	0.89046	0.82826	0.84572	0.89175	0.9409	0.98265
345.2	1.44005	1.39448	1.40571	1.09146	0.97354	0.89757	0.8448	0.86156	0.90944	0.95787	1.00058
345.4	1.43471	1.39188	1.40104	1.08791	0.97322	0.90546	0.86101	0.87713	0.92689	0.97536	1.01888
345.6	1.4281	1.39054	1.39761	1.08416	0.97268	0.91382	0.87654	0.8924	0.94363	0.9931	1.03737
345.8	1.42174	1.38879	1.3949	1.08111	0.972	0.92209	0.89221	0.90818	0.96021	1.011	1.05593
346	1.4172	1.38496	1.39228	1.07962	0.97131	0.92968	0.90891	0.92528	0.97724	1.02897	1.07451
346.2	1.4142	1.37926	1.38934	1.07926	0.97073	0.93663	0.92662	0.94333	0.99495	1.04707	1.09326
346.4	1.41103	1.37331	1.38581	1.07864	0.97042	0.94337	0.94461	0.96101	1.01326	1.0654	1.11256
346.6	1.40632	1.3684	1.38156	1.07664	0.97046	0.95031	0.96225	0.97738	1.03203	1.084	1.13264
346.8	1.40036	1.36411	1.37701	1.0738	0.9706	0.95749	0.97935	0.99339	1.05095	1.10256	1.15299
347	1.394	1.35947	1.37275	1.07113	0.9705	0.96489	0.99586	1.01057	1.06964	1.12063	1.17287
347.2	1.3878	1.35398	1.36899	1.069	0.97002	0.97246	1.01187	1.02941	1.08778	1.1382	1.19191
347.4	1.3818	1.34806	1.36518	1.06652	0.96935	0.98017	1.02771	1.04833	1.1052	1.15615	1.21048
347.6	1.37599	1.34223	1.36073	1.06273	0.96871	0.98796	1.04372	1.06565	1.12176	1.17535	1.22895
347.8	1.37036	1.33667	1.35557	1.058	0.96805	0.99547	1.05978	1.08104	1.13737	1.19518	1.24722
348	1.3649	1.33126	1.3501	1.05372	0.9671	1.00211	1.07547	1.0953	1.15201	1.21381	1.26478
348.2	1.3596	1.32596	1.34471	1.05111	0.96574	1.00753	1.09046	1.10924	1.16586	1.22983	1.2813
348.4	1.35433	1.3209	1.33959	1.04998	0.96444	1.01273	1.10522	1.12354	1.1801	1.24438	1.2975
348.6	1.34895	1.31631	1.3349	1.0497	0.96392	1.01914	1.12048	1.13884	1.19622	1.25938	1.31445
348.8	1.34325	1.31203	1.33048	1.04943	0.96431	1.02705	1.13626	1.15494	1.21443	1.27561	1.33231
349	1.33693	1.30715	1.3255	1.04794	0.96452	1.03438	1.15109	1.1699	1.23222	1.29136	1.34931
349.2	1.32968	1.30071	1.31914	1.04406	0.96342	1.03887	1.16343	1.18173	1.24689	1.30472	1.36358
349.4	1.32154	1.29314	1.3118	1.03832	0.96109	1.0407	1.1733	1.19054	1.25768	1.31569	1.37503
349.6	1.31287	1.28605	1.30494	1.03276	0.95871	1.04211	1.18212	1.19833	1.26561	1.32586	1.38517
349.8	1.30407	1.2807	1.29968	1.02907	0.95725	1.04503	1.19106	1.20683	1.27178	1.3365	1.39529
350	1.29576	1.27604	1.29498	1.02665	0.95612	1.04904	1.19977	1.21589	1.27768	1.34667	1.4054
350.2	1.28864	1.27024	1.28902	1.02409	0.95416	1.05287	1.20732	1.22473	1.28492	1.35466	1.415
350.4	1.28286	1.26244	1.28111	1.0205	0.95095	1.05557	1.21322	1.23263	1.29402	1.35986	1.42357
350.6	1.27731	1.25407	1.27306	1.01615	0.94766	1.05689	1.21796	1.23912	1.30306	1.36411	1.43055
350.8	1.27077	1.24677	1.26689	1.01148	0.94558	1.05666	1.22216	1.24379	1.30988	1.36951	1.43544
351	1.26325	1.24093	1.26268	1.00701	0.9447	1.05537	1.22612	1.24689	1.31394	1.37586	1.43856
351.2	1.25593	1.23578	1.25872	1.00335	0.94376	1.05405	1.22986	1.24926	1.31625	1.38088	1.44104
351.4	1.2497	1.23056	1.25347	1.00085	0.94165	1.05355	1.23323	1.25158	1.31768	1.38264	1.44381
351.6	1.24358	1.22472	1.2469	0.99844	0.93834	1.05342	1.23514	1.25323	1.31803	1.38179	1.44634
351.8	1.23586	1.21782	1.2396	0.99445	0.93421	1.05275	1.2341	1.25315	1.3167	1.37997	1.44756
352	1.22592	1.20989	1.23221	0.98834	0.92974	1.05096	1.22984	1.25092	1.31368	1.37819	1.44676
352.2	1.21563	1.20217	1.22563	0.98216	0.92567	1.04824	1.22482	1.2478	1.31037	1.37606	1.44407
352.4	1.20716	1.19599	1.22069	0.97822	0.92272	1.04493	1.22181	1.24517	1.30829	1.373	1.43971
352.6	1.20089	1.19118	1.21695	0.97653	0.92072	1.04121	1.22086	1.24287	1.30702	1.36865	1.43389
352.8	1.19552	1.18614	1.21264	0.97484	0.91867	1.03715	1.21943	1.23918	1.30423	1.36295	1.42677
353	1.18975	1.17945	1.20625	0.97114	0.91565	1.03279	1.21521	1.23267	1.29793	1.35591	1.41861
353.2	1.18299	1.17145	1.1981	0.96566	0.91165	1.02803	1.20836	1.22419	1.2888	1.3482	1.41017
353.4	1.17492	1.1632	1.18932	0.95956	0.90706	1.02269	1.20005	1.21552	1.27862	1.34072	1.40241
353.6	1.16556	1.15544	1.18089	0.95378	0.90229	1.0168	1.19121	1.20776	1.26884	1.33382	1.3956
353.8	1.15581	1.14815	1.17351	0.94871	0.8979	1.01082	1.18221	1.2004	1.25994	1.32641	1.38819
354	1.14663	1.14117	1.1678	0.94465	0.89442	1.0053	1.17328	1.19266	1.25227	1.31722	1.37847
354.2	1.13817	1.1341	1.16315	0.94119	0.89159	1.00008	1.16435	1.18403	1.24506	1.30625	1.36634
354.4	1.12968	1.12623	1.15773	0.93728	0.88838	0.99436	1.15497	1.17422	1.23647	1.29473	1.35342
354.6	1.12057	1.11705	1.15001	0.932	0.88387	0.98743	1.14473	1.1631	1.22492	1.28375	1.34116
354.8	1.1114	1.10747	1.14104	0.92585	0.87844	0.97958	1.13374	1.15118	1.21132	1.27291	1.32942
355	1.10323	1.099	1.13301	0.91992	0.87303	0.97155	1.12231	1.13927	1.19767	1.26114	1.31737
355.2	1.09658	1.0925	1.12706	0.91497	0.86833	0.96385	1.11079	1.12794	1.18525	1.24805	1.30454
355.4	1.09045	1.08715	1.12152	0.9109	0.86441	0.95647	1.09973	1.11705	1.17362	1.23495	1.29137
355.6	1.08363	1.08188	1.11436	0.90743	0.86124	0.9493	1.08963	1.10636	1.16205	1.22336	1.27843
355.8	1.07567	1.07607	1.10553	0.90412	0.85843	0.9422	1.08021	1.09556	1.15033	1.21306	1.26593
356	1.06693	1.06963	1.09715	0.90032	0.85523	0.93503	1.07027	1.08423	1.13881	1.20188	1.25363
356.2	1.05781	1.06251	1.09108	0.89549	0.85101	0.92766	1.05875	1.07206	1.12779	1.18796	1.24125
356.4	1.04862	1.0549	1.08643	0.88995	0.84611	0.9202	1.04604	1.05946	1.11687	1.1725	1.22839
356.6	1.03967	1.04711	1.08104	0.88441	0.84134	0.91285	1.03316	1.0472	1.10533	1.15805	1.21459
356.8	1.03121	1.0394	1.07363	0.87936	0.83722	0.90572	1.02091	1.03573	1.09283	1.14619	1.19979
357	1.02335	1.03202	1.06533	0.8747	0.83343	0.89869	1.00937	1.0247	1.08011	1.13579	1.18511
357.2	1.01617	1.02518	1.05767	0.87023	0.82955	0.89158	0.99854	1.01362	1.06808	1.12529	1.17185
357.4	1.0095	1.01874	1.05124	0.86579	0.8254	0.88435	0.98831	1.0025	1.057	1.11416	1.16035
357.6	1.00286	1.01222	1.04555	0.86128	0.82113	0.87704	0.97846	0.99187	1.04642	1.10302	1.14992
357.8	0.99583	1.00517	1.0401	0.85663	0.81687	0.86975	0.96878	0.98219	1.03589	1.09247	1.13982
358	0.98829	0.99787	1.03454	0.85192	0.81279	0.86262	0.95903	0.97294	1.02527	1.08224	1.12973
358.2	0.98032	0.99095	1.02861	0.84732	0.80903	0.85583	0.949	0.9631	1.01456	1.07169	1.11948
358.4	0.97208	0.98472	1.02217	0.843	0.80565	0.84946	0.93862	0.9522	1.00381	1.06045	1.10898
358.6	0.964	0.97863	1.01541	0.83914	0.80246	0.84324	0.92835	0.94126	0.99318	1.04896	1.09829
358.8	0.95654	0.97198	1.00856	0.83589	0.79921	0.83683	0.91868	0.9315	0.98286	1.03782	1.0875
359	0.94962	0.96466	1.00184	0.83291	0.79578	0.83019	0.90961	0.92301	0.97279	1.02714	1.0765
359.2	0.94253	0.95728	0.99543	0.82924	0.79219	0.82364	0.90056	0.91443	0.9626	1.01652	1.06494
359.4	0.93458	0.95042	0.98943	0.82409	0.78847	0.81743	0.89097	0.90453	0.95197	1.00556	1.05258
359.6	0.92591	0.9439	0.98345	0.81823	0.78475	0.81142	0.88092	0.89365	0.94118	0.99441	1.04002
359.8	0.91702	0.9372	0.97684	0.81319	0.78121	0.80523	0.87084	0.88289	0.93079	0.98349	1.02826
360	0.90835	0.93	0.96938	0.80987	0.77795	0.79865	0.86103	0.87308	0.92117	0.97308	1.01791
360.2	0.90005	0.92272	0.96218	0.80711	0.77482	0.79188	0.85144	0.86405	0.91208	0.96302	1.00826
360.4	0.89224	0.91588	0.95652	0.80342	0.77163	0.78522	0.84197	0.85545	0.90317	0.95306	0.99835
360.6	0.88477	0.90952	0.95234	0.79841	0.76821	0.77876	0.83257	0.84692	0.8941	0.94311	0.98779
360.8	0.87721	0.90307	0.9479	0.79311	0.76439	0.77238	0.82327	0.83804	0.88451	0.93326	0.97684
361	0.8692	0.89601	0.94162	0.78851	0.76007	0.766	0.81413	0.82849	0.87415	0.92361	0.96581
361.2	0.86118	0.88877	0.93414	0.78479	0.75584	0.75987	0.80537	0.81882	0.86374	0.91439	0.95538
361.4	0.85402	0.88225	0.92731	0.78167	0.75262	0.75441	0.79732	0.81	0.8545	0.90589	0.94637
361.6	0.84818	0.87694	0.92226	0.77891	0.75087	0.74983	0.79011	0.80263	0.84713	0.89822	0.93916
361.8	0.84284	0.8721	0.91802	0.77619	0.7496	0.74563	0.78317	0.79603	0.84059	0.89087	0.93268
362	0.83698	0.86679	0.91321	0.77319	0.74754	0.74117	0.77586	0.78929	0.83356	0.88324	0.9256
362.2	0.83024	0.86074	0.90742	0.76985	0.74437	0.73622	0.76801	0.78201	0.8256	0.8751	0.91737
362.4	0.8232	0.85459	0.9015	0.76636	0.74101	0.73106	0.76016	0.77445	0.81744	0.86669	0.90847
362.6	0.81638	0.84895	0.89625	0.76292	0.73831	0.72598	0.75278	0.76686	0.80972	0.85827	0.89937
362.8	0.80974	0.84379	0.89164	0.75955	0.73618	0.72109	0.74561	0.75922	0.80214	0.84991	0.89026
363	0.80294	0.83878	0.88714	0.75616	0.73397	0.71641	0.73797	0.75131	0.79386	0.84159	0.88118
363.2	0.79574	0.83358	0.88233	0.75269	0.73124	0.71184	0.72947	0.74301	0.78447	0.83327	0.87212
363.4	0.7884	0.82806	0.877	0.74906	0.72805	0.70696	0.72062	0.73441	0.77498	0.82487	0.86299
363.6	0.78122	0.82211	0.871	0.74518	0.72462	0.70131	0.71211	0.72568	0.76666	0.81632	0.85369
363.8	0.77443	0.81588	0.86461	0.74125	0.72115	0.69496	0.7042	0.71701	0.7597	0.80754	0.84433
364	0.76809	0.80986	0.85864	0.73775	0.71786	0.68878	0.69665	0.70862	0.75286	0.79849	0.83524
364.2	0.76223	0.80449	0.85378	0.73511	0.71495	0.68352	0.68916	0.7007	0.74495	0.78914	0.82672
364.4	0.75656	0.79939	0.84949	0.73276	0.71226	0.67887	0.68151	0.69306	0.73607	0.77984	0.81842
364.6	0.7506	0.79377	0.84453	0.72959	0.7094	0.6739	0.67349	0.68525	0.72703	0.7711	0.80961
364.8	0.74408	0.78721	0.83819	0.725	0.7062	0.66805	0.66508	0.67703	0.7184	0.76317	0.79992
365	0.73741	0.78053	0.83159	0.72017	0.70302	0.66201	0.65678	0.66861	0.71007	0.75545	0.79013
365.2	0.73114	0.77482	0.82622	0.71658	0.70032	0.65672	0.6492	0.66037	0.70173	0.74714	0.78124
365.4	0.7254	0.77027	0.82236	0.71463	0.69818	0.65238	0.64234	0.6525	0.69336	0.73813	0.77345
365.6	0.71982	0.76587	0.81873	0.71314	0.69612	0.64815	0.63538	0.64506	0.68525	0.72921	0.76589
365.8	0.71403	0.76064	0.81407	0.71095	0.69366	0.64324	0.62757	0.63802	0.67769	0.72109	0.75772
366	0.70786	0.75472	0.80849	0.70773	0.69066	0.63772	0.61905	0.63108	0.67035	0.71342	0.74886
366.2	0.70133	0.74887	0.80285	0.70363	0.68717	0.63213	0.61049	0.62371	0.66257	0.70521	0.73965
366.4	0.69451	0.74359	0.7978	0.69893	0.68333	0.62689	0.60241	0.61563	0.65398	0.69592	0.73044
366.6	0.68774	0.73851	0.79318	0.69426	0.67958	0.62191	0.59481	0.60737	0.64518	0.68647	0.7215
366.8	0.68141	0.73306	0.78868	0.69035	0.6764	0.61694	0.58759	0.59958	0.63697	0.67809	0.71308
367	0.6756	0.72715	0.78402	0.6873	0.67393	0.6119	0.58058	0.59239	0.62948	0.67102	0.70511
367.2	0.66995	0.72134	0.77907	0.6844	0.67181	0.60682	0.57349	0.58517	0.62186	0.66416	0.69705
367.4	0.66411	0.71615	0.7737	0.68098	0.66964	0.60176	0.5661	0.5773	0.61337	0.65643	0.68841
367.6	0.65827	0.71149	0.76809	0.6772	0.66719	0.59681	0.55858	0.56908	0.60451	0.64793	0.67947
367.8	0.6529	0.70685	0.76262	0.67368	0.66431	0.59205	0.5513	0.56133	0.59653	0.63945	0.67091
368	0.64823	0.7019	0.75755	0.67087	0.66096	0.5875	0.54453	0.55455	0.5902	0.63157	0.66319
368.2	0.64368	0.69679	0.75289	0.66844	0.65752	0.58299	0.53793	0.54818	0.58449	0.62418	0.65583
368.4	0.63851	0.69179	0.74858	0.66594	0.65447	0.57831	0.53109	0.54145	0.57803	0.61702	0.64817
368.6	0.63252	0.68697	0.74451	0.66313	0.65192	0.5734	0.52386	0.53408	0.57033	0.60985	0.64003
368.8	0.62629	0.68212	0.74049	0.66008	0.64947	0.56838	0.51651	0.52654	0.56213	0.6025	0.63186
369	0.62042	0.67705	0.73634	0.65691	0.64676	0.5634	0.50931	0.5193	0.55422	0.59483	0.62414
369.2	0.61503	0.67197	0.73197	0.65382	0.64396	0.55855	0.50237	0.51245	0.54683	0.58703	0.61681
369.4	0.60994	0.66731	0.72731	0.65105	0.64158	0.55391	0.4957	0.50584	0.53985	0.57951	0.60954
369.6	0.60499	0.66331	0.72241	0.64871	0.63987	0.54949	0.48924	0.49934	0.53318	0.57251	0.60207
369.8	0.60001	0.65944	0.71767	0.64639	0.6382	0.54505	0.48273	0.49275	0.52655	0.56582	0.59461
370	0.59487	0.65504	0.71355	0.64355	0.63577	0.54033	0.47588	0.48588	0.51971	0.5591	0.58741
370.2	0.58956	0.64991	0.71004	0.6401	0.6324	0.53539	0.46871	0.4788	0.51261	0.55214	0.58047
370.4	0.58429	0.64452	0.70641	0.63653	0.62889	0.53081	0.46172	0.47188	0.50553	0.5449	0.5734
370.6	0.57924	0.63934	0.70198	0.63335	0.62599	0.52711	0.45536	0.46551	0.49873	0.53738	0.56586
370.8	0.57438	0.63442	0.69675	0.63049	0.62354	0.52394	0.44948	0.45959	0.49219	0.52985	0.55815
371	0.5695	0.62956	0.69116	0.62759	0.62088	0.52041	0.44357	0.45376	0.48572	0.52272	0.55099
371.2	0.56449	0.62467	0.68566	0.62441	0.61759	0.51594	0.4373	0.44774	0.47921	0.51625	0.54481
371.4	0.55961	0.62001	0.68084	0.62114	0.61429	0.511	0.43099	0.44161	0.47277	0.51024	0.53899
371.6	0.55515	0.61592	0.67729	0.61809	0.61178	0.50628	0.42511	0.43553	0.4666	0.50435	0.53268
371.8	0.55106	0.61233	0.67486	0.6153	0.61014	0.5021	0.41972	0.4296	0.4607	0.49834	0.52564
372	0.5468	0.60859	0.67238	0.61244	0.60841	0.4982	0.41429	0.42387	0.45483	0.49207	0.51849
372.2	0.54183	0.60413	0.66872	0.60923	0.60564	0.49431	0.40835	0.41837	0.44873	0.48543	0.51183
372.4	0.5364	0.59928	0.6641	0.60586	0.6021	0.49031	0.40209	0.41293	0.44241	0.47855	0.50561
372.6	0.53117	0.59491	0.65951	0.60283	0.59876	0.48616	0.39611	0.40725	0.43601	0.4717	0.49937
372.8	0.52663	0.59155	0.65562	0.60042	0.59628	0.48187	0.3908	0.40117	0.42967	0.46507	0.49276
373	0.52263	0.58835	0.6519	0.59816	0.59419	0.47752	0.38579	0.39491	0.42344	0.45862	0.48588
373.2	0.51882	0.58418	0.64755	0.59537	0.59178	0.47322	0.38049	0.38879	0.41736	0.45227	0.47893
373.4	0.51498	0.57882	0.64252	0.59188	0.5888	0.46903	0.37473	0.38295	0.41146	0.44601	0.47209
373.6	0.51096	0.57331	0.6378	0.58817	0.58567	0.46494	0.36883	0.37729	0.40582	0.44003	0.46541
373.8	0.50666	0.56871	0.63434	0.58475	0.58283	0.46093	0.36315	0.3717	0.40047	0.43446	0.45896
374	0.50218	0.56499	0.63166	0.58171	0.58032	0.4571	0.35778	0.36621	0.3952	0.42915	0.45274
374.2	0.49774	0.56147	0.62842	0.57888	0.57798	0.45361	0.35266	0.36094	0.38965	0.42372	0.4467
374.4	0.49351	0.55765	0.62377	0.57616	0.57564	0.45051	0.34773	0.35595	0.38365	0.41794	0.44079
374.6	0.48939	0.55353	0.61858	0.57361	0.57321	0.44747	0.34283	0.3511	0.37768	0.412	0.43496
374.8	0.48524	0.54926	0.61413	0.57134	0.5706	0.44409	0.33782	0.34618	0.3724	0.40617	0.42911
375	0.481	0.54495	0.61076	0.56922	0.56781	0.44025	0.33267	0.34115	0.36786	0.40057	0.42327
375.2	0.47674	0.54067	0.60751	0.56674	0.56493	0.43623	0.32753	0.33611	0.36327	0.39508	0.41751
375.4	0.47253	0.53646	0.60344	0.56346	0.56206	0.43234	0.32254	0.33122	0.3579	0.38956	0.41193
375.6	0.46831	0.53233	0.59872	0.55968	0.55927	0.42859	0.31776	0.32642	0.35205	0.3841	0.40659
375.8	0.46391	0.52822	0.59419	0.55616	0.55665	0.42484	0.31321	0.3216	0.34665	0.3789	0.40154
376	0.45924	0.5241	0.59041	0.5534	0.55425	0.42102	0.30885	0.31667	0.3423	0.37407	0.39677
376.2	0.4545	0.52009	0.58698	0.5511	0.55198	0.41743	0.30458	0.31171	0.33839	0.36935	0.39199
376.4	0.44991	0.51628	0.58325	0.54876	0.54973	0.41439	0.30025	0.30684	0.33406	0.36443	0.38687
376.6	0.44562	0.51269	0.57908	0.54612	0.54736	0.41182	0.29581	0.30217	0.32899	0.35926	0.38139
376.8	0.44162	0.5092	0.57498	0.54323	0.54471	0.40905	0.29139	0.29781	0.32362	0.35422	0.37599
377	0.43792	0.50568	0.57149	0.54019	0.54165	0.40542	0.28707	0.29384	0.31843	0.34966	0.37109
377.2	0.43442	0.50206	0.56853	0.53718	0.53842	0.40123	0.28292	0.2901	0.3136	0.34552	0.36666
377.4	0.43095	0.49832	0.56566	0.53447	0.5355	0.39732	0.27893	0.28632	0.30915	0.34147	0.36237
377.6	0.42739	0.4945	0.56256	0.53218	0.53321	0.39431	0.27511	0.28233	0.30508	0.33731	0.35799
377.8	0.42368	0.49076	0.55927	0.53001	0.53128	0.39189	0.27138	0.27829	0.30127	0.33319	0.3536
378	0.41978	0.48732	0.55593	0.52756	0.52936	0.38957	0.26767	0.27446	0.29756	0.32939	0.34938
378.2	0.41576	0.48419	0.55257	0.52475	0.52721	0.38704	0.26393	0.2709	0.29388	0.32582	0.34531
378.4	0.41188	0.48108	0.54907	0.52192	0.52479	0.38421	0.26018	0.26735	0.29025	0.32199	0.34114
378.6	0.40837	0.4777	0.54532	0.51939	0.52209	0.38104	0.25643	0.26355	0.28668	0.3174	0.33666
378.8	0.40518	0.474	0.54143	0.51708	0.51931	0.37767	0.25273	0.2596	0.28311	0.31237	0.33199
379	0.4021	0.47007	0.53768	0.51464	0.51673	0.37436	0.24919	0.25578	0.27942	0.30762	0.32747
379.2	0.39894	0.46602	0.53424	0.51184	0.51455	0.37134	0.24583	0.25228	0.27554	0.30366	0.32333
379.4	0.39571	0.46207	0.53088	0.50884	0.51257	0.36872	0.24258	0.24892	0.27159	0.3002	0.31948
379.6	0.39243	0.45846	0.52731	0.5059	0.51052	0.36654	0.2393	0.24544	0.26768	0.29674	0.31573
379.8	0.38899	0.45521	0.52345	0.50308	0.50822	0.36459	0.23592	0.24171	0.26386	0.29301	0.31188
380	0.38509	0.45197	0.51951	0.5002	0.50555	0.36219	0.23235	0.23779	0.25997	0.28895	0.30769
380.2	0.38049	0.44844	0.51572	0.49706	0.50246	0.35875	0.22855	0.23377	0.25592	0.28458	0.30299
380.4	0.37563	0.44475	0.51224	0.4938	0.49918	0.35457	0.2247	0.22984	0.25186	0.2802	0.29813
380.6	0.37137	0.44131	0.50918	0.49074	0.49611	0.35048	0.2211	0.2263	0.24816	0.2763	0.29379
380.8	0.36826	0.43836	0.50653	0.48812	0.49352	0.3471	0.21795	0.2233	0.245	0.27314	0.29037
381	0.36569	0.43557	0.50385	0.48588	0.49127	0.34435	0.21509	0.22061	0.24209	0.27027	0.28738
381.2	0.36284	0.43247	0.50058	0.48389	0.48909	0.342	0.2123	0.21788	0.23899	0.26708	0.28411
381.4	0.35947	0.42898	0.49669	0.48198	0.48687	0.33986	0.20945	0.215	0.23562	0.2634	0.2803
381.6	0.35615	0.42559	0.49279	0.4799	0.48469	0.33779	0.20658	0.21207	0.23228	0.25962	0.27631
381.8	0.35344	0.42272	0.4895	0.47745	0.48261	0.33562	0.20371	0.20921	0.2293	0.25613	0.27249
382	0.3511	0.42028	0.48667	0.47468	0.48046	0.33325	0.20088	0.20642	0.22658	0.25295	0.26889
382.2	0.34841	0.41782	0.48375	0.47181	0.47793	0.33051	0.19811	0.20358	0.22376	0.24986	0.26535
382.4	0.34496	0.41499	0.48034	0.469	0.47484	0.32739	0.19542	0.20062	0.22065	0.24673	0.26179
382.6	0.34124	0.41175	0.47662	0.46616	0.47151	0.3242	0.19278	0.19759	0.21745	0.24363	0.25841
382.8	0.33795	0.40808	0.47291	0.46317	0.46838	0.32133	0.19014	0.19455	0.21447	0.24067	0.25544
383	0.33529	0.40425	0.46947	0.46009	0.46564	0.3189	0.1875	0.19161	0.21181	0.23787	0.25287
383.2	0.33281	0.4008	0.46649	0.45719	0.46322	0.31665	0.18488	0.18896	0.20932	0.23513	0.25037
383.4	0.33006	0.39823	0.46409	0.45474	0.461	0.31435	0.18231	0.18672	0.2068	0.23235	0.24761
383.6	0.3271	0.39622	0.46191	0.45262	0.4589	0.31199	0.17979	0.18472	0.20419	0.22955	0.24453
383.8	0.32423	0.39397	0.45931	0.45051	0.4568	0.30973	0.17731	0.18263	0.20144	0.22685	0.24124
384	0.32167	0.39097	0.4559	0.44819	0.4546	0.30762	0.17484	0.18018	0.19856	0.22429	0.23788
384.2	0.31924	0.38767	0.45227	0.44571	0.45223	0.30549	0.17239	0.17747	0.19567	0.22178	0.23466
384.4	0.31665	0.38474	0.44919	0.44318	0.44964	0.30312	0.16992	0.17464	0.19294	0.21918	0.2318
384.6	0.3139	0.38237	0.44683	0.44062	0.44684	0.30049	0.16747	0.17187	0.19044	0.21645	0.22931
384.8	0.31125	0.38015	0.44459	0.43792	0.44398	0.29783	0.16511	0.16936	0.18815	0.21362	0.22685
385	0.30898	0.37768	0.44188	0.43496	0.44118	0.29537	0.16291	0.16726	0.18604	0.21076	0.22413
385.2	0.30697	0.37488	0.43866	0.43188	0.43844	0.29313	0.1608	0.1654	0.18398	0.20801	0.22122
385.4	0.30491	0.3718	0.43519	0.42892	0.43571	0.29099	0.15863	0.16339	0.18183	0.20555	0.21835
385.6	0.30257	0.36853	0.43169	0.42623	0.43295	0.28886	0.15633	0.161	0.17946	0.20349	0.21572
385.8	0.29995	0.36522	0.42824	0.4236	0.43023	0.28666	0.15405	0.15846	0.17696	0.20156	0.21321
386	0.29716	0.36202	0.4249	0.42075	0.42764	0.28433	0.15199	0.1561	0.17443	0.19948	0.21069
386.2	0.2943	0.35906	0.42176	0.41773	0.4252	0.2819	0.15021	0.15407	0.17197	0.19717	0.20814
386.4	0.29158	0.35644	0.41891	0.41497	0.42289	0.27957	0.14856	0.15234	0.1696	0.19491	0.20575
386.6	0.28915	0.35422	0.41642	0.41286	0.42065	0.27751	0.14689	0.15087	0.16736	0.19295	0.20368
386.8	0.28694	0.35216	0.41409	0.41112	0.41839	0.27565	0.14515	0.14947	0.16535	0.19118	0.20184
387	0.28472	0.34986	0.41158	0.40914	0.41598	0.27383	0.14333	0.14791	0.16368	0.18931	0.20004
387.2	0.28232	0.34711	0.40867	0.40653	0.41335	0.27194	0.14145	0.14606	0.16237	0.18713	0.19811
387.4	0.27967	0.34433	0.40565	0.40363	0.41066	0.26999	0.13962	0.14412	0.16104	0.18479	0.19603
387.6	0.27675	0.34205	0.40286	0.40095	0.40807	0.26806	0.13795	0.14235	0.15929	0.18251	0.1938
387.8	0.27368	0.34028	0.40035	0.39861	0.40563	0.26615	0.13646	0.14077	0.15709	0.18041	0.1915
388	0.27077	0.33848	0.39776	0.39636	0.40319	0.26422	0.13501	0.13921	0.15492	0.17858	0.18926
388.2	0.26831	0.33612	0.39479	0.39392	0.40064	0.26222	0.13351	0.13747	0.1532	0.17705	0.1872
388.4	0.26634	0.33335	0.39162	0.39128	0.39804	0.26016	0.13195	0.13563	0.15188	0.17571	0.18536
388.6	0.26475	0.33063	0.38875	0.38855	0.39556	0.25806	0.13042	0.13391	0.1506	0.17438	0.18371
388.8	0.26337	0.32829	0.38642	0.38586	0.39328	0.25597	0.12896	0.13243	0.14915	0.17289	0.18218
389	0.26186	0.3261	0.38418	0.38333	0.39102	0.254	0.12759	0.13109	0.14756	0.17122	0.18061
389.2	0.25987	0.32372	0.3815	0.38109	0.38854	0.25222	0.12629	0.12973	0.14594	0.16934	0.17882
389.4	0.25744	0.32113	0.37836	0.37907	0.3859	0.25061	0.12502	0.12825	0.14435	0.16733	0.17681
389.6	0.25506	0.3186	0.37537	0.37696	0.38344	0.24896	0.1237	0.12667	0.14281	0.16541	0.17475
389.8	0.25318	0.31639	0.37308	0.3745	0.38145	0.24711	0.12227	0.12499	0.14132	0.16374	0.17281
390	0.25154	0.31432	0.37115	0.37176	0.37958	0.24512	0.12081	0.12338	0.13988	0.16224	0.17096
390.2	0.24954	0.31202	0.36884	0.36902	0.37714	0.24316	0.11948	0.12207	0.13848	0.1607	0.16906
390.4	0.24686	0.3093	0.36571	0.36644	0.37381	0.24135	0.11836	0.12116	0.1371	0.15902	0.16704
390.6	0.24398	0.30653	0.36223	0.3639	0.37027	0.23959	0.1173	0.12036	0.1357	0.15732	0.16503
390.8	0.24154	0.30415	0.359	0.36124	0.36739	0.23776	0.11611	0.11933	0.13421	0.15576	0.16319
391	0.23966	0.30223	0.35624	0.35845	0.36536	0.23583	0.1148	0.11799	0.13267	0.15441	0.16163
391.2	0.23788	0.3004	0.35374	0.35575	0.36364	0.23389	0.11356	0.11663	0.13123	0.15319	0.16034
391.4	0.23582	0.2983	0.3513	0.35332	0.3617	0.23201	0.11259	0.11549	0.12998	0.15201	0.15934
391.6	0.23365	0.29603	0.34887	0.35114	0.3594	0.23016	0.11176	0.11454	0.1289	0.15085	0.15848
391.8	0.2318	0.29388	0.34654	0.3491	0.35682	0.22829	0.1108	0.11367	0.12789	0.14967	0.1576
392	0.23047	0.292	0.3443	0.3471	0.35406	0.22639	0.10958	0.11275	0.12689	0.14848	0.15657
392.2	0.22921	0.29014	0.34208	0.345	0.35145	0.22464	0.10827	0.11179	0.12601	0.14739	0.15548
392.4	0.22747	0.28799	0.33977	0.34268	0.34932	0.22325	0.10709	0.1108	0.12536	0.14649	0.15441
392.6	0.22521	0.28555	0.33734	0.34022	0.34761	0.22216	0.10614	0.10979	0.12483	0.14571	0.15335
392.8	0.22299	0.28314	0.33488	0.33791	0.3459	0.22103	0.10536	0.10878	0.12406	0.14481	0.15219
393	0.22129	0.28104	0.33247	0.336	0.34377	0.21956	0.10472	0.10779	0.12276	0.1436	0.1508
393.2	0.2199	0.27906	0.33004	0.33422	0.34121	0.21784	0.10419	0.10689	0.12122	0.14222	0.14927
393.4	0.21831	0.27683	0.32748	0.33208	0.33837	0.21615	0.10376	0.10618	0.12003	0.141	0.1478
393.6	0.21625	0.2742	0.32476	0.32935	0.33544	0.21464	0.10338	0.10568	0.11946	0.14014	0.1465
393.8	0.21404	0.27152	0.32205	0.32643	0.33266	0.21314	0.10288	0.10523	0.11907	0.13959	0.14539
394	0.21211	0.26924	0.31955	0.32384	0.33027	0.21147	0.10209	0.10466	0.11829	0.13925	0.14444
394.2	0.21055	0.26745	0.3173	0.32172	0.32833	0.20967	0.10103	0.10392	0.11707	0.13895	0.14361
394.4	0.2092	0.26587	0.31518	0.31983	0.32666	0.20804	0.09993	0.10304	0.11585	0.13844	0.14287
394.6	0.20784	0.26425	0.31305	0.31793	0.32511	0.20685	0.09901	0.1021	0.11506	0.13751	0.14218
394.8	0.20642	0.26261	0.31094	0.31599	0.32352	0.20591	0.09837	0.1012	0.11464	0.1364	0.14153
395	0.2049	0.2611	0.3089	0.314	0.32178	0.20486	0.09809	0.10047	0.11435	0.1355	0.14096
395.2	0.20328	0.25973	0.30695	0.312	0.31979	0.20348	0.09805	0.09993	0.11399	0.13499	0.14042
395.4	0.20153	0.25825	0.30493	0.31001	0.3175	0.20194	0.09776	0.09943	0.11343	0.13458	0.13976
395.6	0.19965	0.25639	0.30266	0.30805	0.31489	0.20047	0.09667	0.09877	0.11258	0.13394	0.13879
395.8	0.19779	0.25424	0.30024	0.30611	0.31217	0.19913	0.09501	0.09795	0.11155	0.133	0.13755
396	0.19621	0.25228	0.29804	0.3041	0.30975	0.19786	0.09367	0.09718	0.11066	0.13206	0.13627
396.2	0.19512	0.25087	0.29631	0.30198	0.30795	0.19656	0.09341	0.09661	0.11018	0.13132	0.13519
396.4	0.19418	0.24974	0.29477	0.29974	0.30643	0.19517	0.09371	0.09613	0.10987	0.13069	0.13434
396.6	0.19282	0.24829	0.29288	0.29745	0.30461	0.19363	0.09356	0.09549	0.10933	0.12994	0.13369
396.8	0.1908	0.24625	0.29041	0.29515	0.30221	0.19194	0.09248	0.0946	0.10837	0.12895	0.13319
397	0.18863	0.24398	0.28775	0.29293	0.29971	0.19034	0.09125	0.09374	0.10735	0.12793	0.13275
397.2	0.18687	0.24193	0.2854	0.29087	0.29764	0.18907	0.09075	0.09318	0.10668	0.12711	0.13229
397.4	0.18556	0.24018	0.2834	0.28892	0.29599	0.18809	0.09098	0.09295	0.10638	0.12656	0.13172
397.6	0.18426	0.23854	0.2814	0.2869	0.29425	0.18709	0.0911	0.09278	0.10609	0.12617	0.13099
397.8	0.18258	0.23681	0.27909	0.28468	0.29196	0.18585	0.09043	0.09244	0.10553	0.12584	0.13007
398	0.18074	0.235	0.27656	0.28241	0.28937	0.18455	0.08928	0.09203	0.1048	0.1255	0.12913
398.2	0.17916	0.23321	0.27407	0.28036	0.28694	0.18354	0.08835	0.09176	0.10416	0.12506	0.12842
398.4	0.17802	0.2315	0.27178	0.27862	0.28494	0.18291	0.08802	0.09169	0.10375	0.12449	0.12804
398.6	0.17699	0.22989	0.26971	0.27691	0.28314	0.18223	0.08807	0.0916	0.10346	0.12388	0.12778
398.8	0.1757	0.22839	0.26785	0.27489	0.28126	0.18102	0.08817	0.09127	0.10312	0.12333	0.12737
399	0.17417	0.22698	0.26609	0.27264	0.27924	0.17935	0.08813	0.09064	0.10274	0.12286	0.1268
399.2	0.1728	0.22563	0.26425	0.27053	0.27717	0.17771	0.08785	0.08986	0.10238	0.12241	0.12625
399.4	0.17186	0.22429	0.26218	0.26885	0.27516	0.1765	0.0873	0.08906	0.10213	0.12192	0.12584
399.6	0.17108	0.2229	0.26002	0.26737	0.27321	0.17553	0.08662	0.08835	0.10187	0.12133	0.12542
399.8	0.16997	0.22143	0.25801	0.26568	0.27131	0.17437	0.08602	0.08781	0.10145	0.12058	0.12475
400	0.16835	0.21986	0.25626	0.2636	0.26945	0.17287	0.08561	0.0875	0.10083	0.11972	0.12376
400.2	0.16659	0.21821	0.25462	0.26133	0.26763	0.17136	0.08531	0.08733	0.10014	0.11904	0.12284
400.4	0.16515	0.21655	0.2529	0.25915	0.26587	0.1702	0.08502	0.08722	0.09957	0.11882	0.12238
400.6	0.16412	0.21491	0.25109	0.25715	0.26418	0.16941	0.08472	0.08705	0.09917	0.11898	0.12238
400.8	0.16335	0.21336	0.24932	0.25536	0.26258	0.16868	0.08447	0.08671	0.09889	0.11913	0.12256
401	0.16266	0.21194	0.2477	0.25374	0.26107	0.16776	0.08429	0.0861	0.09869	0.11892	0.12264
401.2	0.16184	0.21059	0.24626	0.25222	0.25958	0.16672	0.08408	0.08541	0.09851	0.11844	0.12248
401.4	0.16065	0.20923	0.245	0.2507	0.25796	0.1657	0.08371	0.08492	0.09827	0.11789	0.12201
401.6	0.15904	0.20782	0.24381	0.24912	0.25616	0.16479	0.08314	0.08471	0.09793	0.11739	0.12125
401.8	0.15732	0.20637	0.24237	0.24744	0.25415	0.1639	0.08252	0.08457	0.09747	0.11698	0.12048
402	0.1558	0.2049	0.24038	0.24566	0.25194	0.16297	0.08201	0.08424	0.0969	0.11666	0.11995
402.2	0.1546	0.20343	0.23796	0.24385	0.24972	0.16204	0.0817	0.0838	0.09633	0.11639	0.1197
402.4	0.15363	0.202	0.23556	0.24214	0.24783	0.16128	0.08166	0.08354	0.09598	0.11608	0.11957
402.6	0.15284	0.20066	0.23358	0.24063	0.24649	0.1608	0.08185	0.08364	0.09598	0.11568	0.1194
402.8	0.15207	0.19939	0.232	0.23914	0.24533	0.16033	0.08201	0.08388	0.09617	0.11528	0.11922
403	0.15118	0.19819	0.23067	0.23743	0.24387	0.15955	0.08176	0.08389	0.09628	0.11505	0.11911
403.2	0.15011	0.19701	0.22942	0.23546	0.24191	0.15834	0.08105	0.08353	0.09617	0.11499	0.11903
403.4	0.14903	0.19582	0.22799	0.23352	0.23986	0.15701	0.08029	0.08304	0.0959	0.11492	0.11884
403.6	0.14809	0.19456	0.22615	0.23191	0.23813	0.15587	0.07991	0.08268	0.09556	0.11465	0.11835
403.8	0.14725	0.1933	0.22409	0.23062	0.23676	0.15494	0.07997	0.08253	0.09519	0.11425	0.11769
404	0.14633	0.19218	0.22232	0.22939	0.2355	0.15404	0.08024	0.08257	0.09487	0.11405	0.11717
404.2	0.14522	0.19126	0.22119	0.22803	0.23413	0.15301	0.08053	0.08276	0.09462	0.11424	0.11701
404.4	0.14414	0.19041	0.2204	0.22653	0.23263	0.15187	0.08077	0.08291	0.09441	0.11464	0.11711
404.6	0.14339	0.18941	0.21947	0.22495	0.231	0.15066	0.08092	0.08286	0.09421	0.11496	0.11724
404.8	0.14303	0.18825	0.21816	0.22334	0.22928	0.14949	0.08093	0.08254	0.09402	0.11504	0.11728
405	0.14271	0.18717	0.21659	0.22172	0.22751	0.14852	0.08073	0.08212	0.09391	0.11491	0.11718
405.2	0.14207	0.18642	0.2149	0.2201	0.22578	0.14792	0.08025	0.08174	0.09395	0.11463	0.11692
405.4	0.14113	0.18578	0.2132	0.21854	0.22412	0.14751	0.07963	0.08147	0.09405	0.11425	0.11657
405.6	0.14011	0.18471	0.21157	0.21709	0.22258	0.14693	0.07913	0.08127	0.09404	0.11384	0.11623
405.8	0.13923	0.1829	0.21006	0.2158	0.2212	0.14592	0.07896	0.08111	0.09378	0.11344	0.11599
406	0.13843	0.18087	0.20865	0.21462	0.21995	0.14481	0.07902	0.08097	0.09339	0.11308	0.11573
406.2	0.13766	0.17934	0.20731	0.21349	0.2188	0.14404	0.07915	0.08085	0.09305	0.11275	0.11531
406.4	0.13686	0.17852	0.20603	0.21229	0.21767	0.14369	0.07917	0.08071	0.09281	0.11248	0.11472
406.6	0.13602	0.17789	0.20489	0.21086	0.21635	0.14334	0.07894	0.08055	0.09256	0.11227	0.11418
406.8	0.13513	0.17694	0.20395	0.20904	0.21468	0.14257	0.07831	0.08035	0.09218	0.11213	0.11388
407	0.13429	0.17567	0.20308	0.20707	0.21286	0.1415	0.07756	0.08012	0.09178	0.11201	0.11378
407.2	0.13362	0.17441	0.20205	0.20545	0.21127	0.14058	0.07718	0.07991	0.09161	0.11183	0.11366
407.4	0.1332	0.17337	0.20071	0.20449	0.21018	0.14009	0.07749	0.07975	0.09182	0.11154	0.11339
407.6	0.13277	0.17249	0.19925	0.20381	0.20933	0.13971	0.07801	0.07964	0.0921	0.11117	0.11309
407.8	0.13203	0.17161	0.19793	0.20293	0.20834	0.13898	0.07814	0.07958	0.09211	0.11077	0.11292
408	0.13094	0.17068	0.19681	0.20169	0.20707	0.13783	0.0777	0.07953	0.09175	0.11038	0.11292
408.2	0.12986	0.16981	0.19574	0.20037	0.20565	0.13668	0.07713	0.07939	0.09128	0.10999	0.11289
408.4	0.12914	0.16909	0.19454	0.19925	0.20424	0.13595	0.07685	0.07908	0.09099	0.10962	0.11267
408.6	0.12869	0.16856	0.19328	0.1983	0.20289	0.13557	0.07689	0.07871	0.09087	0.10926	0.11229
408.8	0.12825	0.16821	0.19216	0.19731	0.20158	0.13519	0.07707	0.07848	0.09077	0.10891	0.11194
409	0.12763	0.16799	0.1913	0.19612	0.20032	0.13456	0.07725	0.07848	0.09058	0.1086	0.11174
409.2	0.12702	0.16766	0.19052	0.19484	0.19909	0.13374	0.0773	0.07855	0.09038	0.10853	0.1117
409.4	0.12667	0.16699	0.18962	0.19359	0.19788	0.13282	0.07712	0.07845	0.09023	0.10892	0.11179
409.6	0.12659	0.16591	0.18849	0.19241	0.19667	0.13188	0.07675	0.07816	0.09022	0.10967	0.11198
409.8	0.12647	0.16465	0.18722	0.19118	0.19543	0.13099	0.07642	0.07796	0.09038	0.1103	0.11222
410	0.12604	0.16342	0.18591	0.18982	0.19415	0.13021	0.07633	0.07807	0.09073	0.11038	0.11244
410.2	0.12529	0.16231	0.1846	0.18842	0.19287	0.12955	0.07643	0.07835	0.09112	0.11001	0.11253
410.4	0.12437	0.16136	0.18329	0.18719	0.19167	0.129	0.07659	0.07847	0.09127	0.10954	0.11237
410.6	0.12341	0.16058	0.18203	0.18623	0.19055	0.12855	0.07667	0.07827	0.09105	0.10928	0.11193
410.8	0.12266	0.1599	0.18091	0.18538	0.18936	0.12814	0.07661	0.07797	0.09064	0.10926	0.11148
411	0.12235	0.15924	0.18003	0.18444	0.18792	0.12773	0.07637	0.07786	0.09029	0.10948	0.11131
411.2	0.12239	0.15857	0.17932	0.18335	0.18634	0.12729	0.07603	0.07799	0.09008	0.10979	0.11144
411.4	0.12232	0.15788	0.17852	0.18222	0.18514	0.12682	0.0758	0.0781	0.08991	0.10987	0.11154
411.6	0.12176	0.15718	0.17743	0.18114	0.18471	0.12633	0.07584	0.07797	0.08968	0.10947	0.11132
411.8	0.12079	0.15644	0.17622	0.18014	0.18468	0.12583	0.076	0.07766	0.08939	0.10878	0.11085
412	0.11971	0.15559	0.17527	0.17919	0.18434	0.12534	0.07598	0.07739	0.08905	0.10822	0.1104
412.2	0.11877	0.15467	0.17477	0.17827	0.18326	0.12486	0.0756	0.07728	0.08873	0.108	0.1101
412.4	0.11806	0.15385	0.17442	0.17733	0.18184	0.1244	0.07506	0.07722	0.08852	0.1079	0.10986
412.6	0.11765	0.15335	0.17388	0.17634	0.18056	0.12396	0.07461	0.07706	0.08851	0.10761	0.10957
412.8	0.11744	0.15307	0.17302	0.17534	0.17954	0.12352	0.07435	0.07679	0.08867	0.10712	0.10922
413	0.11721	0.15263	0.17193	0.17438	0.17854	0.12304	0.07425	0.0765	0.08881	0.10672	0.10895
413.2	0.11674	0.1517	0.17073	0.17352	0.17731	0.12252	0.07426	0.07629	0.08877	0.10666	0.10889
413.4	0.11611	0.15045	0.16953	0.17266	0.17598	0.12204	0.07432	0.07617	0.08859	0.10683	0.10893
413.6	0.11552	0.14925	0.1685	0.17167	0.17477	0.12173	0.07433	0.07609	0.08836	0.10699	0.10894
413.8	0.11506	0.14834	0.16768	0.17047	0.17382	0.12159	0.07425	0.07603	0.08816	0.10698	0.10884
414	0.11452	0.1477	0.16695	0.16924	0.17302	0.1213	0.0741	0.07598	0.08797	0.10681	0.10876
414.2	0.1137	0.14724	0.16614	0.16816	0.17221	0.12052	0.07393	0.07591	0.08776	0.10655	0.10885
414.4	0.11255	0.14685	0.16517	0.16725	0.1713	0.11929	0.07381	0.07584	0.08754	0.10624	0.10906
414.6	0.11123	0.14635	0.16399	0.16636	0.17023	0.118	0.07388	0.07584	0.08737	0.10597	0.10915
414.8	0.10987	0.14562	0.16261	0.16535	0.16898	0.11702	0.07419	0.07594	0.08728	0.10582	0.10894
415	0.10872	0.14468	0.16129	0.1643	0.16772	0.11639	0.07454	0.07602	0.08723	0.10583	0.10859
415.2	0.10801	0.14365	0.16039	0.16332	0.16669	0.11609	0.07459	0.07593	0.08714	0.10601	0.10838
415.4	0.10783	0.1426	0.15998	0.16249	0.16599	0.116	0.07421	0.07562	0.08701	0.10633	0.10843
415.6	0.1079	0.14165	0.15955	0.16174	0.16544	0.11588	0.0737	0.07527	0.08689	0.10659	0.10851
415.8	0.10788	0.14087	0.15856	0.16103	0.16483	0.11551	0.07339	0.07506	0.08686	0.10657	0.10835
416	0.10767	0.14022	0.15702	0.16027	0.16408	0.11492	0.07326	0.07498	0.08688	0.10627	0.10797
416.2	0.10731	0.13949	0.15541	0.15944	0.16323	0.11435	0.07299	0.07483	0.08678	0.10585	0.10762
416.4	0.10685	0.13854	0.15412	0.1585	0.16231	0.114	0.07237	0.07445	0.08643	0.10544	0.1075
416.6	0.10631	0.13739	0.15314	0.15757	0.16139	0.11379	0.07177	0.07408	0.08605	0.10513	0.10744
416.8	0.10569	0.13612	0.15233	0.15679	0.16052	0.11352	0.07171	0.07401	0.08591	0.10494	0.10715
417	0.10502	0.1349	0.1516	0.15621	0.15975	0.1131	0.07234	0.07434	0.08607	0.10486	0.10657
417.2	0.10438	0.13403	0.15103	0.15565	0.15918	0.11255	0.07312	0.07469	0.08619	0.10477	0.10603
417.4	0.10384	0.13377	0.15066	0.1549	0.15886	0.11192	0.07347	0.07469	0.08589	0.10456	0.10588
417.6	0.10339	0.1339	0.15037	0.15396	0.1586	0.11124	0.07328	0.07433	0.08528	0.10423	0.10605
417.8	0.10293	0.13381	0.14991	0.1529	0.15801	0.11055	0.07278	0.07385	0.08476	0.10387	0.1062
418	0.10237	0.13305	0.14909	0.15183	0.15684	0.10985	0.0722	0.07348	0.08466	0.10354	0.10606
418.2	0.10156	0.13201	0.14804	0.15084	0.15546	0.10914	0.07164	0.07319	0.08479	0.10318	0.10569
418.4	0.10036	0.13128	0.14695	0.15006	0.15443	0.10839	0.07117	0.07291	0.08481	0.10268	0.10529
418.6	0.09886	0.13104	0.14595	0.14946	0.1539	0.10766	0.07083	0.07261	0.08456	0.10207	0.10498
418.8	0.09762	0.13081	0.14497	0.14884	0.15339	0.10711	0.07064	0.07236	0.08411	0.10161	0.10475
419	0.09714	0.13011	0.14395	0.14801	0.15243	0.10691	0.07059	0.07225	0.08358	0.10153	0.1046
419.2	0.09717	0.12893	0.1429	0.14699	0.15109	0.1069	0.07063	0.0722	0.0831	0.10178	0.10449
419.4	0.09697	0.12759	0.1419	0.14595	0.14984	0.10675	0.07062	0.07206	0.08282	0.10213	0.10437
419.6	0.09601	0.12637	0.14098	0.14503	0.14904	0.10621	0.0705	0.07174	0.08281	0.10236	0.10421
419.8	0.09474	0.12532	0.14012	0.14427	0.14856	0.10545	0.0703	0.07136	0.08289	0.10238	0.10402
420	0.09381	0.12444	0.13925	0.14364	0.14816	0.10473	0.07011	0.07112	0.0828	0.10214	0.10385
420.2	0.09342	0.12371	0.13837	0.14311	0.1477	0.10419	0.06995	0.07107	0.08247	0.10171	0.10371
420.4	0.09312	0.12309	0.13753	0.14253	0.14719	0.10377	0.06972	0.07108	0.08205	0.10131	0.10362
420.6	0.09242	0.12252	0.13679	0.1418	0.14664	0.1034	0.06935	0.071	0.08173	0.10115	0.10359
420.8	0.09137	0.12191	0.13605	0.14093	0.14601	0.10297	0.06888	0.07084	0.0815	0.10121	0.10357
421	0.09027	0.12117	0.13513	0.14002	0.14527	0.10236	0.06846	0.07065	0.08126	0.1013	0.10348
421.2	0.08938	0.12023	0.13394	0.13916	0.14438	0.10153	0.06817	0.0705	0.08096	0.10125	0.10326
421.4	0.08874	0.11922	0.13271	0.1383	0.14331	0.10067	0.06792	0.07034	0.08062	0.10095	0.10291
421.6	0.08837	0.11827	0.13171	0.13739	0.14205	0.10002	0.06761	0.07011	0.08032	0.10032	0.10245
421.8	0.0881	0.11745	0.131	0.13643	0.1407	0.09963	0.06723	0.0698	0.08005	0.09944	0.10193
422	0.0876	0.11676	0.13028	0.13551	0.13957	0.09934	0.06694	0.06943	0.07975	0.09861	0.10142
422.2	0.08657	0.11614	0.12929	0.13472	0.13891	0.09895	0.06688	0.06906	0.07933	0.09811	0.10099
422.4	0.08521	0.11543	0.1281	0.134	0.13852	0.09843	0.06691	0.06873	0.07888	0.09784	0.1006
422.6	0.08396	0.11436	0.12695	0.13323	0.138	0.09778	0.06676	0.06852	0.07851	0.09754	0.10017
422.8	0.08312	0.11284	0.126	0.13235	0.1371	0.09705	0.06631	0.06843	0.07832	0.09705	0.09966
423	0.08251	0.11119	0.12511	0.13143	0.13604	0.09636	0.06579	0.06831	0.07821	0.09658	0.09919
423.2	0.08189	0.1098	0.12408	0.13058	0.13513	0.09581	0.06553	0.06794	0.07808	0.09638	0.09892
423.4	0.08114	0.10882	0.12291	0.12981	0.13445	0.09545	0.06551	0.06735	0.07787	0.09644	0.09882
423.6	0.08036	0.10816	0.12178	0.12905	0.13388	0.09521	0.06539	0.06678	0.07754	0.09644	0.09867
423.8	0.07962	0.10768	0.12087	0.12823	0.13326	0.09504	0.06486	0.06646	0.07709	0.09611	0.09829
424	0.07888	0.1072	0.12012	0.12736	0.13257	0.09482	0.0641	0.06633	0.07663	0.09552	0.09776
424.2	0.07804	0.10651	0.11934	0.12654	0.13178	0.09444	0.06346	0.06618	0.07633	0.0949	0.09728
424.4	0.07706	0.10553	0.11843	0.1258	0.13093	0.09384	0.06317	0.06588	0.07627	0.09442	0.09698
424.6	0.07603	0.10451	0.11746	0.1251	0.13016	0.09312	0.06314	0.06551	0.07624	0.09406	0.0968
424.8	0.07507	0.10374	0.11651	0.12439	0.1296	0.0924	0.06319	0.06512	0.07602	0.09375	0.09666
425	0.07422	0.10321	0.11564	0.12364	0.12919	0.09177	0.06319	0.06476	0.07556	0.09344	0.09646
425.2	0.07344	0.10263	0.11488	0.12282	0.12862	0.09122	0.06298	0.06444	0.075	0.09302	0.09609
425.4	0.07272	0.10177	0.11426	0.12193	0.12766	0.09074	0.06247	0.06415	0.07449	0.09243	0.09547
425.6	0.07213	0.10077	0.11364	0.12099	0.12654	0.09029	0.06187	0.06388	0.07409	0.09179	0.09476
425.8	0.07177	0.09992	0.11282	0.12005	0.12563	0.08981	0.06154	0.06361	0.07384	0.09133	0.09418
426	0.0716	0.09934	0.11174	0.11916	0.12511	0.08926	0.06157	0.06332	0.07373	0.09112	0.09386
426.2	0.07128	0.09877	0.11055	0.11838	0.12467	0.08866	0.0616	0.06299	0.07358	0.09101	0.09361
426.4	0.07047	0.09788	0.1094	0.11775	0.12395	0.08803	0.06123	0.0626	0.07324	0.09084	0.09323
426.6	0.06925	0.09672	0.10837	0.11722	0.12291	0.08737	0.06045	0.06218	0.07273	0.09055	0.09279
426.8	0.06812	0.09561	0.10744	0.11662	0.1218	0.08665	0.05966	0.06176	0.07229	0.09026	0.09255
427	0.06748	0.09481	0.10656	0.1158	0.12083	0.08587	0.05917	0.06141	0.07206	0.09003	0.0927
427.2	0.06713	0.09419	0.10577	0.11486	0.12005	0.08517	0.0589	0.06111	0.07193	0.08979	0.09293
427.4	0.06669	0.09348	0.10511	0.11393	0.11943	0.08471	0.05866	0.06084	0.07166	0.08941	0.09276
427.6	0.06591	0.09258	0.10454	0.1131	0.1189	0.08452	0.05836	0.06058	0.07117	0.08884	0.09202
427.8	0.06479	0.09166	0.10389	0.11231	0.11829	0.08435	0.05805	0.06032	0.07058	0.08821	0.0911
428	0.06341	0.09093	0.103	0.11149	0.11741	0.08395	0.05781	0.06004	0.07005	0.08766	0.09045
428.2	0.06199	0.09039	0.10189	0.11066	0.11632	0.08335	0.05765	0.05971	0.06964	0.08723	0.09011
428.4	0.06091	0.08988	0.10077	0.10987	0.11524	0.08279	0.05752	0.05929	0.06934	0.08692	0.08978
428.6	0.06042	0.08926	0.09981	0.10918	0.11435	0.08245	0.05736	0.05877	0.06913	0.08669	0.08926
428.8	0.06028	0.08849	0.09893	0.10857	0.11362	0.08222	0.0571	0.05824	0.06891	0.08649	0.08869
429	0.06011	0.08758	0.09803	0.10797	0.11295	0.08192	0.05666	0.05784	0.06855	0.0862	0.0883
429.2	0.05971	0.08663	0.09709	0.10739	0.11232	0.08144	0.05608	0.05761	0.06807	0.08583	0.08818
429.4	0.05915	0.08584	0.09627	0.10689	0.11179	0.08087	0.05558	0.05743	0.06762	0.08547	0.08816
429.6	0.05853	0.08541	0.09573	0.10653	0.11141	0.08029	0.05537	0.0572	0.06738	0.08524	0.08806
429.8	0.05792	0.08517	0.09536	0.10616	0.1111	0.07971	0.05537	0.05687	0.06725	0.08505	0.0878
430	0.05733	0.0847	0.09491	0.10553	0.11066	0.07908	0.05532	0.05644	0.06698	0.08467	0.08734
430.2	0.0568	0.08377	0.09418	0.10449	0.10995	0.07836	0.05501	0.05595	0.0664	0.08398	0.08666
430.4	0.05637	0.08276	0.09331	0.10332	0.1091	0.07758	0.05455	0.05554	0.06578	0.08321	0.0859
430.6	0.05611	0.08221	0.09251	0.10238	0.10828	0.07678	0.05411	0.05538	0.06547	0.08265	0.08521
430.8	0.05597	0.08219	0.09186	0.1018	0.10756	0.07603	0.0538	0.05545	0.06551	0.08239	0.08469
431	0.05577	0.08212	0.09125	0.10139	0.10693	0.07548	0.0536	0.05543	0.06557	0.08219	0.08438
431.2	0.05535	0.08145	0.09057	0.10092	0.10632	0.07522	0.05349	0.05501	0.0653	0.08182	0.0843
431.4	0.05467	0.08032	0.08985	0.10032	0.1057	0.07514	0.05341	0.05434	0.06476	0.0813	0.08428
431.6	0.05376	0.07926	0.0892	0.09954	0.10498	0.07494	0.05323	0.05377	0.06421	0.08081	0.08405
431.8	0.05271	0.07864	0.08871	0.09861	0.10413	0.07446	0.05291	0.05356	0.06383	0.08048	0.08345
432	0.05175	0.0784	0.08827	0.09769	0.10325	0.07383	0.05254	0.05352	0.06357	0.08032	0.08278
432.2	0.05113	0.07833	0.08778	0.09696	0.10244	0.07322	0.05228	0.05341	0.0633	0.08033	0.0824
432.4	0.05086	0.0783	0.0872	0.09648	0.10177	0.07269	0.05211	0.05313	0.06297	0.08037	0.08238
432.6	0.0506	0.07824	0.0866	0.0961	0.10125	0.07214	0.05184	0.05277	0.06264	0.08023	0.08243
432.8	0.05009	0.07806	0.08603	0.0957	0.10091	0.07149	0.05131	0.05241	0.06231	0.07971	0.08229
433	0.04936	0.07766	0.08546	0.0952	0.10064	0.07087	0.05065	0.05209	0.06194	0.07901	0.08198
433.2	0.04862	0.07692	0.08474	0.09459	0.10031	0.07058	0.05013	0.05183	0.06141	0.07849	0.08161
433.4	0.04801	0.07586	0.08386	0.09385	0.09984	0.07069	0.04993	0.05162	0.06072	0.07836	0.08127
433.6	0.04759	0.07479	0.08294	0.09309	0.09925	0.07077	0.04984	0.05141	0.06013	0.07831	0.08085
433.8	0.04737	0.07404	0.08217	0.09239	0.09859	0.07033	0.04965	0.05113	0.05993	0.07797	0.08024
434	0.0473	0.07368	0.0816	0.09181	0.09792	0.06935	0.0493	0.05075	0.06006	0.07735	0.07952
434.2	0.04717	0.0734	0.08114	0.0913	0.09727	0.06832	0.0489	0.05027	0.06011	0.0768	0.07897
434.4	0.04683	0.07298	0.08073	0.09085	0.09668	0.06766	0.04856	0.04971	0.05972	0.07663	0.07882
434.6	0.04636	0.07245	0.08034	0.09042	0.09612	0.06737	0.04825	0.04916	0.05906	0.07667	0.0789
434.8	0.04591	0.072	0.07996	0.08997	0.09556	0.06728	0.04789	0.04878	0.05851	0.07654	0.07884
435	0.04554	0.07169	0.07958	0.08947	0.09498	0.06718	0.04746	0.04859	0.05827	0.07604	0.07846
435.2	0.04513	0.0714	0.07917	0.08891	0.09445	0.06684	0.04706	0.04847	0.05815	0.07544	0.07792
435.4	0.04455	0.07095	0.07868	0.08826	0.09405	0.06606	0.04679	0.04827	0.05789	0.07502	0.07745
435.6	0.04379	0.07033	0.07812	0.08758	0.09371	0.06499	0.04662	0.04793	0.05749	0.0748	0.07711
435.8	0.04298	0.06969	0.07749	0.08699	0.09325	0.06415	0.04641	0.04749	0.05715	0.07454	0.07682
436	0.04223	0.06915	0.07684	0.08657	0.09253	0.06392	0.04606	0.04702	0.05703	0.07408	0.07654
436.2	0.04176	0.06871	0.0762	0.08623	0.09166	0.06415	0.04568	0.04661	0.05696	0.07354	0.07624
436.4	0.04174	0.06836	0.07565	0.0858	0.09083	0.06447	0.04546	0.04635	0.05669	0.07316	0.07593
436.6	0.04211	0.06805	0.07519	0.08521	0.09016	0.06461	0.04546	0.04627	0.05616	0.07301	0.07561
436.8	0.04223	0.06769	0.07473	0.08455	0.08968	0.06451	0.04544	0.0462	0.05563	0.07286	0.07523
437	0.04147	0.06721	0.07415	0.08391	0.0894	0.06412	0.04518	0.04599	0.0554	0.07244	0.07477
437.2	0.03999	0.06661	0.07343	0.08331	0.08918	0.06352	0.04467	0.04563	0.05542	0.07181	0.07429
437.4	0.03858	0.06601	0.07266	0.0827	0.08881	0.06292	0.04407	0.04527	0.05536	0.07122	0.07399
437.6	0.03785	0.06551	0.07189	0.08205	0.08811	0.06248	0.04354	0.04502	0.05497	0.07088	0.07396
437.8	0.03762	0.06512	0.07123	0.08142	0.08729	0.06212	0.04315	0.04481	0.0544	0.07073	0.07401
438	0.03751	0.06482	0.07078	0.08087	0.08664	0.06173	0.04298	0.04457	0.0539	0.07063	0.07388
438.2	0.03728	0.06458	0.07052	0.08041	0.08626	0.06126	0.04298	0.04425	0.05358	0.0705	0.07346
438.4	0.03698	0.06428	0.07026	0.07998	0.08589	0.06075	0.04292	0.04395	0.05337	0.07032	0.0729
438.6	0.03665	0.06382	0.0698	0.07949	0.08528	0.06029	0.04259	0.04374	0.05317	0.07008	0.07237
438.8	0.03638	0.06325	0.06917	0.07898	0.08449	0.05986	0.0421	0.04358	0.05293	0.06978	0.07193
439	0.03629	0.06274	0.06854	0.07853	0.0838	0.05937	0.04178	0.0434	0.05261	0.0694	0.07157
439.2	0.03642	0.06239	0.06804	0.07822	0.08337	0.05881	0.04181	0.04311	0.05218	0.06896	0.07129
439.4	0.03667	0.06216	0.06761	0.07791	0.08295	0.05832	0.04194	0.04278	0.05175	0.06864	0.07112
439.6	0.03688	0.062	0.06714	0.07747	0.08224	0.0581	0.04181	0.04245	0.05143	0.06862	0.07108
439.8	0.03693	0.06186	0.06661	0.07688	0.0812	0.05813	0.04131	0.04216	0.05127	0.06888	0.07113
440	0.0367	0.06173	0.06615	0.0763	0.08025	0.05816	0.04071	0.04194	0.05119	0.06905	0.07117
440.2	0.03611	0.0616	0.06583	0.07589	0.07974	0.05797	0.04026	0.04177	0.05112	0.0688	0.07108
440.4	0.03534	0.06142	0.06558	0.07564	0.0796	0.05754	0.04001	0.04164	0.05099	0.06826	0.07086
440.6	0.03471	0.06111	0.06522	0.07544	0.07951	0.05698	0.03989	0.04154	0.05071	0.06784	0.07053
440.8	0.03442	0.06062	0.06463	0.07518	0.07924	0.05637	0.0398	0.04144	0.05028	0.06777	0.07014
441	0.03432	0.06001	0.06391	0.07478	0.07891	0.05574	0.03963	0.04127	0.04982	0.0678	0.06978
441.2	0.03418	0.05938	0.06321	0.07414	0.07866	0.05507	0.03923	0.04097	0.04947	0.06762	0.06955
441.4	0.03392	0.05878	0.0626	0.07329	0.07846	0.05441	0.03865	0.04054	0.04929	0.06718	0.06946
441.6	0.03357	0.05828	0.06211	0.07245	0.078	0.05387	0.03814	0.0401	0.04919	0.06677	0.06941
441.8	0.03319	0.05794	0.06175	0.07178	0.07708	0.0535	0.03792	0.03975	0.04908	0.06664	0.06933
442	0.03282	0.05771	0.06145	0.07128	0.07597	0.05329	0.0379	0.0395	0.04893	0.06668	0.06913
442.2	0.0325	0.0575	0.06113	0.07088	0.07519	0.05316	0.03791	0.03929	0.04869	0.06662	0.06874
442.4	0.03228	0.05725	0.06074	0.0705	0.07499	0.05305	0.03782	0.03909	0.04838	0.06629	0.06817
442.6	0.03229	0.05696	0.06035	0.07012	0.07497	0.05295	0.03773	0.03894	0.04808	0.06583	0.06762
442.8	0.03265	0.05661	0.06007	0.06971	0.07466	0.05284	0.03775	0.03884	0.0479	0.06542	0.06731
443	0.03316	0.05626	0.05988	0.06924	0.07398	0.05267	0.03784	0.0388	0.04781	0.06518	0.06729
443.2	0.03334	0.05595	0.05962	0.0687	0.07315	0.05233	0.03784	0.03873	0.04767	0.0652	0.0674
443.4	0.03279	0.05575	0.05918	0.06806	0.0724	0.05175	0.03762	0.03859	0.04734	0.06551	0.06749
443.6	0.03187	0.05556	0.05863	0.06741	0.07173	0.05108	0.03722	0.03834	0.0469	0.06578	0.06745
443.8	0.03118	0.05526	0.05812	0.06682	0.07109	0.05054	0.03675	0.03797	0.04652	0.06559	0.06721
444	0.03103	0.05479	0.05774	0.06634	0.07043	0.0502	0.03629	0.0375	0.04627	0.06478	0.06673
444.2	0.03121	0.05432	0.05742	0.06586	0.06981	0.04984	0.03588	0.03706	0.04604	0.06379	0.06607
444.4	0.03142	0.05401	0.05709	0.06529	0.06929	0.04922	0.03555	0.03677	0.04574	0.06306	0.06529
444.6	0.03158	0.05382	0.0567	0.06465	0.06886	0.04837	0.0353	0.03659	0.04537	0.06267	0.06454
444.8	0.03175	0.05356	0.05626	0.06412	0.0685	0.04747	0.03511	0.0364	0.04502	0.06234	0.06402
445	0.03195	0.05311	0.05575	0.06377	0.06818	0.04672	0.03495	0.03608	0.04478	0.06189	0.06386
445.2	0.03193	0.0525	0.05519	0.06355	0.06787	0.04619	0.03479	0.03573	0.04458	0.06154	0.06388
445.4	0.03138	0.05186	0.05457	0.06328	0.06754	0.04591	0.03461	0.03551	0.04433	0.06163	0.06381
445.6	0.0303	0.05126	0.05393	0.06291	0.06715	0.04583	0.03438	0.03545	0.04401	0.06217	0.06354
445.8	0.02928	0.05073	0.05334	0.06248	0.06662	0.04577	0.03412	0.03541	0.04367	0.06263	0.06324
446	0.02888	0.05031	0.05286	0.06206	0.0659	0.04556	0.03382	0.03523	0.04341	0.06248	0.06308
446.2	0.02904	0.05002	0.05249	0.06169	0.06512	0.04521	0.03355	0.03493	0.04322	0.06176	0.06302
446.4	0.0293	0.04988	0.0522	0.06145	0.06456	0.04481	0.03336	0.03465	0.04308	0.06087	0.06284
446.6	0.02931	0.0499	0.05199	0.06132	0.06438	0.04449	0.03329	0.03449	0.04294	0.06014	0.06241
446.8	0.02913	0.05006	0.05187	0.06116	0.06442	0.04428	0.0333	0.03442	0.04278	0.05959	0.06187
447	0.0289	0.05031	0.05189	0.06075	0.06442	0.04425	0.03331	0.03437	0.04257	0.05919	0.06146
447.2	0.0287	0.05059	0.05201	0.06009	0.06424	0.04434	0.03329	0.0343	0.04231	0.05893	0.06123
447.4	0.02846	0.05077	0.05206	0.05941	0.06385	0.04442	0.03316	0.03415	0.04204	0.05879	0.06108
447.6	0.02815	0.05071	0.05188	0.05894	0.06324	0.04435	0.03291	0.03387	0.04182	0.05875	0.0609
447.8	0.02792	0.05043	0.05147	0.05864	0.06256	0.04416	0.03255	0.03351	0.04165	0.05874	0.06073
448	0.02802	0.04995	0.05094	0.05828	0.06201	0.04392	0.03219	0.03319	0.0415	0.05865	0.06068
448.2	0.02855	0.04935	0.05034	0.05775	0.06171	0.04371	0.03189	0.03297	0.04135	0.05841	0.06081
448.4	0.02916	0.04875	0.04973	0.05719	0.06161	0.04354	0.03171	0.0328	0.04116	0.05809	0.0609
448.6	0.02945	0.04826	0.04913	0.05677	0.06158	0.04342	0.03168	0.03257	0.04089	0.0578	0.0607
448.8	0.02939	0.0479	0.04857	0.05652	0.06151	0.04334	0.03179	0.03229	0.04058	0.0576	0.06022
449	0.0294	0.04759	0.04803	0.05628	0.06128	0.0433	0.03194	0.03206	0.04041	0.05759	0.05976
449.2	0.02984	0.04723	0.04753	0.05591	0.0608	0.04327	0.03204	0.03194	0.04051	0.0578	0.05959
449.4	0.03043	0.04681	0.04708	0.05542	0.06018	0.04314	0.03199	0.03187	0.0407	0.05795	0.0596
449.6	0.03061	0.04631	0.04671	0.05494	0.05959	0.04275	0.03167	0.03174	0.04067	0.05768	0.05955
449.8	0.0301	0.04578	0.04645	0.05453	0.05914	0.04205	0.03111	0.0315	0.04026	0.05682	0.05928
450	0.02927	0.04534	0.04624	0.05422	0.05869	0.04131	0.03058	0.03131	0.03978	0.05578	0.05885
450.2	0.02859	0.04512	0.04602	0.054	0.05808	0.04079	0.03041	0.03133	0.03955	0.05502	0.05838
450.4	0.02823	0.0451	0.04577	0.05382	0.0573	0.04055	0.03059	0.03151	0.03958	0.05471	0.05795
450.6	0.0281	0.04515	0.04554	0.05354	0.05651	0.04037	0.03086	0.03159	0.03959	0.05467	0.0577
450.8	0.0281	0.04512	0.04535	0.05305	0.05583	0.0401	0.03097	0.03138	0.03935	0.05476	0.0577
451	0.02813	0.04503	0.0452	0.05243	0.05529	0.03979	0.03088	0.03092	0.03895	0.05488	0.05785
451.2	0.02811	0.04491	0.04504	0.05179	0.05487	0.03961	0.03062	0.03035	0.03861	0.055	0.05799
451.4	0.02795	0.04478	0.04488	0.05122	0.05454	0.03958	0.03025	0.02985	0.03844	0.05506	0.05801
451.6	0.02761	0.04463	0.0447	0.05075	0.05421	0.03955	0.02981	0.02958	0.03835	0.05502	0.05791
451.8	0.02704	0.04444	0.04449	0.05038	0.05383	0.03937	0.02937	0.02971	0.03824	0.05484	0.0577
452	0.02638	0.04424	0.04424	0.05008	0.0534	0.03905	0.02901	0.03006	0.03813	0.05457	0.05745
452.2	0.02593	0.04407	0.04391	0.04979	0.05299	0.03873	0.02882	0.03023	0.03809	0.05434	0.0573
452.4	0.02588	0.04399	0.0435	0.04945	0.05265	0.03853	0.02886	0.02992	0.03818	0.05422	0.0573
452.6	0.02588	0.04394	0.04308	0.04908	0.0523	0.0384	0.02898	0.02938	0.03823	0.05419	0.05729
452.8	0.02548	0.04385	0.04272	0.0487	0.05181	0.03827	0.02902	0.02901	0.03801	0.05419	0.05704
453	0.02456	0.04369	0.04244	0.04835	0.0512	0.03808	0.02891	0.02897	0.03751	0.0542	0.05651
453.2	0.02356	0.04346	0.04215	0.04803	0.05069	0.03788	0.02878	0.0291	0.03708	0.05418	0.05598
453.4	0.02293	0.04317	0.04176	0.04776	0.05047	0.0377	0.02878	0.02921	0.03702	0.05414	0.05573
453.6	0.02285	0.04286	0.04136	0.04749	0.05041	0.03748	0.02886	0.02922	0.03721	0.05408	0.05575
453.8	0.02335	0.0426	0.04113	0.04716	0.05014	0.03708	0.02886	0.02914	0.03727	0.05401	0.05587
454	0.0243	0.0424	0.04113	0.04672	0.04945	0.03646	0.0287	0.02897	0.03693	0.05395	0.05594
454.2	0.02522	0.04224	0.0411	0.04621	0.04867	0.03586	0.02843	0.02875	0.03643	0.05386	0.05585
454.4	0.02555	0.04209	0.0407	0.04574	0.0482	0.03555	0.02816	0.02854	0.03609	0.05368	0.05554
454.6	0.02521	0.0419	0.03989	0.04537	0.04814	0.03556	0.02794	0.02833	0.036	0.05342	0.05503
454.8	0.02469	0.04164	0.03903	0.04515	0.04811	0.03564	0.02774	0.02805	0.03598	0.05308	0.05451
455	0.02447	0.04127	0.03846	0.04512	0.04778	0.03554	0.02754	0.02765	0.03585	0.0527	0.05417
455.2	0.02448	0.04092	0.0382	0.04518	0.0473	0.0353	0.02736	0.02725	0.03564	0.05236	0.05404
455.4	0.02441	0.04074	0.03811	0.04516	0.04703	0.03508	0.02726	0.02706	0.0355	0.05221	0.0541
455.6	0.02406	0.04081	0.03806	0.04494	0.04718	0.03498	0.02728	0.02716	0.03551	0.05229	0.05429
455.8	0.02356	0.04092	0.03797	0.04458	0.0474	0.03489	0.02731	0.02733	0.03552	0.05245	0.05443
456	0.02311	0.04082	0.03778	0.04412	0.0473	0.03465	0.02727	0.0273	0.03538	0.0525	0.05437
456.2	0.02285	0.04052	0.03748	0.04365	0.04677	0.03424	0.02717	0.02703	0.03513	0.05241	0.05412
456.4	0.02285	0.04029	0.03719	0.04324	0.04601	0.03379	0.02713	0.02673	0.03496	0.05234	0.0539
456.6	0.02315	0.04034	0.03697	0.04294	0.04522	0.03338	0.02725	0.0266	0.03505	0.05241	0.05387
456.8	0.02344	0.04052	0.03679	0.04269	0.04458	0.03304	0.0274	0.02664	0.03525	0.05248	0.05385
457	0.02329	0.04052	0.03654	0.0424	0.04425	0.03272	0.02742	0.02681	0.03533	0.05231	0.0535
457.2	0.02256	0.04019	0.03617	0.04201	0.04427	0.03241	0.0272	0.02701	0.03513	0.05184	0.05278
457.4	0.02178	0.0397	0.03575	0.04164	0.0444	0.03215	0.02687	0.02707	0.03476	0.0514	0.05219
457.6	0.02152	0.03927	0.03538	0.04143	0.04437	0.03198	0.02657	0.02684	0.03437	0.05135	0.05229
457.8	0.0218	0.03901	0.03514	0.04136	0.04417	0.03187	0.02639	0.02641	0.03405	0.05162	0.05296
458	0.02218	0.03889	0.03509	0.04133	0.04395	0.03177	0.02636	0.0261	0.03389	0.05184	0.05355
458.2	0.02229	0.03892	0.03526	0.04123	0.04383	0.03164	0.0265	0.02614	0.0339	0.0517	0.05351
458.4	0.0222	0.03901	0.03545	0.04101	0.04377	0.03152	0.02663	0.02634	0.034	0.0513	0.0531
458.6	0.02207	0.03904	0.03538	0.04067	0.04363	0.03149	0.02656	0.02639	0.03404	0.05086	0.05273
458.8	0.02196	0.03897	0.03498	0.04024	0.04339	0.03156	0.02622	0.02619	0.03394	0.05054	0.05265
459	0.02173	0.03877	0.0345	0.03985	0.04316	0.03166	0.0258	0.02596	0.03378	0.05036	0.0527
459.2	0.02125	0.03847	0.03421	0.03963	0.04305	0.03169	0.02551	0.02593	0.03365	0.05034	0.05272
459.4	0.02069	0.0381	0.03408	0.03955	0.04297	0.03163	0.02539	0.02607	0.03358	0.0504	0.05269
459.6	0.02039	0.03771	0.03391	0.03949	0.04269	0.03146	0.02539	0.02617	0.03359	0.05044	0.05268
459.8	0.02055	0.03737	0.03358	0.03937	0.04209	0.03119	0.02544	0.02607	0.03367	0.05037	0.05275
460	0.02079	0.03719	0.03328	0.03918	0.0414	0.03083	0.02549	0.02591	0.0337	0.05022	0.05278
460.2	0.02058	0.03729	0.0333	0.03894	0.04094	0.03037	0.02546	0.02585	0.03356	0.05005	0.05265
460.4	0.01991	0.03757	0.03362	0.03868	0.04081	0.0299	0.02537	0.02593	0.03325	0.04991	0.0523
460.6	0.01939	0.03767	0.03387	0.0384	0.04082	0.02961	0.02534	0.02595	0.03294	0.04984	0.05184
460.8	0.01963	0.03725	0.0337	0.03813	0.04076	0.02964	0.0255	0.02577	0.0328	0.04986	0.05135
461	0.02049	0.03654	0.03318	0.03787	0.04054	0.02984	0.02572	0.02548	0.03284	0.04995	0.05096
461.2	0.02147	0.03607	0.03263	0.03756	0.0401	0.02988	0.02577	0.02536	0.033	0.05004	0.05076
461.4	0.02217	0.03612	0.03226	0.03723	0.03945	0.02957	0.02552	0.02553	0.0332	0.05006	0.05083
461.6	0.02248	0.03643	0.03201	0.03693	0.03883	0.0291	0.02512	0.02575	0.03328	0.04998	0.05107
461.8	0.02233	0.03662	0.03182	0.03674	0.03848	0.0287	0.02475	0.02569	0.03312	0.04974	0.05136
462	0.02197	0.03658	0.03167	0.03665	0.03838	0.02851	0.02451	0.02532	0.03276	0.04941	0.05156
462.2	0.02192	0.03651	0.03165	0.03655	0.03826	0.0285	0.02444	0.02485	0.03248	0.04916	0.05154
462.4	0.02261	0.03657	0.03179	0.03636	0.03787	0.02865	0.02451	0.0245	0.03248	0.0491	0.05119
462.6	0.02359	0.03665	0.03192	0.03608	0.03729	0.02877	0.02465	0.02431	0.03262	0.04912	0.05061
462.8	0.02405	0.03651	0.03175	0.03577	0.03674	0.02865	0.0247	0.02425	0.03259	0.04898	0.04997
463	0.02362	0.03605	0.0312	0.03548	0.03634	0.02821	0.02462	0.02428	0.03225	0.04858	0.04943
463.2	0.02289	0.03548	0.0306	0.03516	0.03606	0.02777	0.02449	0.02433	0.03189	0.04812	0.04916
463.4	0.02251	0.03504	0.03033	0.0348	0.03584	0.02768	0.02441	0.02436	0.03181	0.04784	0.04932
463.6	0.02262	0.03475	0.03038	0.03443	0.03564	0.02788	0.02442	0.02436	0.03202	0.04771	0.04974
463.8	0.02287	0.03452	0.03042	0.03416	0.03545	0.02799	0.02449	0.02441	0.03223	0.04755	0.05
464	0.02295	0.03426	0.03019	0.03406	0.03523	0.02771	0.0246	0.02457	0.03221	0.04721	0.04979
464.2	0.02284	0.03405	0.0298	0.03403	0.035	0.02722	0.02468	0.02468	0.03196	0.04692	0.04935
464.4	0.02258	0.03404	0.02947	0.03392	0.03476	0.02684	0.02466	0.02454	0.03153	0.04699	0.0491
464.6	0.02222	0.03424	0.02932	0.03368	0.03451	0.02675	0.02452	0.02413	0.03105	0.04749	0.04921
464.8	0.02184	0.03443	0.02925	0.03343	0.03429	0.02694	0.02437	0.02372	0.03077	0.04802	0.04942
465	0.02149	0.03442	0.02916	0.03326	0.03414	0.02733	0.02431	0.02362	0.03089	0.0482	0.04946
465.2	0.02124	0.03425	0.02902	0.03321	0.03402	0.02775	0.02433	0.02381	0.03125	0.04799	0.04935
465.4	0.02113	0.03413	0.02885	0.03321	0.03387	0.02797	0.02436	0.02411	0.03147	0.04764	0.04929
465.6	0.02118	0.0342	0.02867	0.03322	0.03366	0.02781	0.02434	0.02433	0.03128	0.04732	0.04942
465.8	0.02121	0.03428	0.02852	0.03319	0.03344	0.02741	0.02419	0.02434	0.03093	0.04704	0.04958
466	0.02099	0.03414	0.02845	0.03309	0.0333	0.02695	0.02386	0.02405	0.03075	0.04676	0.04957
466.2	0.02059	0.03377	0.02849	0.03293	0.03327	0.0266	0.02339	0.02356	0.03089	0.04652	0.04934
466.4	0.02043	0.03348	0.02862	0.03281	0.03337	0.02645	0.02301	0.02323	0.03116	0.04648	0.04905
466.6	0.02087	0.03357	0.02882	0.03279	0.03359	0.02658	0.02294	0.02338	0.0314	0.04677	0.04887
466.8	0.02174	0.03395	0.02896	0.03282	0.03378	0.02686	0.02305	0.02378	0.03153	0.04721	0.04877
467	0.02253	0.03433	0.02884	0.03276	0.03368	0.02706	0.02304	0.02393	0.03153	0.04741	0.0487
467.2	0.0229	0.0345	0.02839	0.03252	0.03321	0.02702	0.02275	0.02354	0.0314	0.04718	0.04857
467.4	0.02298	0.03449	0.02785	0.03221	0.03262	0.0267	0.02236	0.0229	0.03119	0.04674	0.04837
467.6	0.02292	0.03434	0.02749	0.03193	0.03224	0.02614	0.02209	0.02241	0.03097	0.0464	0.04811
467.8	0.02279	0.03408	0.02737	0.0317	0.03215	0.02547	0.02199	0.02223	0.03076	0.04625	0.04782
468	0.02256	0.03365	0.02729	0.03141	0.03218	0.02493	0.02191	0.02221	0.03059	0.04618	0.04762
468.2	0.02217	0.03304	0.0271	0.03099	0.03217	0.02474	0.02172	0.02222	0.03045	0.04608	0.04758
468.4	0.02163	0.0324	0.02685	0.03055	0.03206	0.02478	0.02145	0.02222	0.03032	0.0459	0.04762
468.6	0.02093	0.03194	0.02669	0.03029	0.03186	0.02482	0.0212	0.02218	0.03013	0.04557	0.04755
468.8	0.02015	0.03176	0.02667	0.03028	0.03159	0.02472	0.02104	0.02211	0.02989	0.04512	0.04734
469	0.01947	0.0317	0.02664	0.03037	0.0314	0.02448	0.02103	0.02203	0.02967	0.04475	0.0472
469.2	0.01907	0.03159	0.0264	0.03036	0.0314	0.02414	0.02123	0.02198	0.02954	0.04462	0.04734
469.4	0.019	0.03146	0.02601	0.03018	0.0315	0.02377	0.02156	0.02197	0.02951	0.04473	0.04765
469.6	0.01921	0.03144	0.0257	0.02986	0.03142	0.0235	0.02187	0.02196	0.02948	0.04486	0.04774
469.8	0.01958	0.03166	0.02564	0.02943	0.03094	0.02341	0.02204	0.02192	0.02941	0.04487	0.04733
470	0.01989	0.03192	0.02574	0.02906	0.03026	0.02348	0.02215	0.0219	0.02934	0.04483	0.04666
470.2	0.01989	0.03195	0.0258	0.02894	0.02968	0.02365	0.02234	0.02194	0.02938	0.04488	0.04611
470.4	0.01954	0.03169	0.02575	0.02909	0.02933	0.02382	0.02264	0.02204	0.02951	0.04502	0.04586
470.6	0.01924	0.03141	0.02568	0.02931	0.02908	0.02387	0.02288	0.0221	0.02955	0.04498	0.04582
470.8	0.01935	0.03139	0.02568	0.02938	0.02878	0.0237	0.02288	0.02203	0.02932	0.04454	0.04584
471	0.01988	0.03163	0.02571	0.02924	0.02841	0.02338	0.02271	0.02189	0.02897	0.04391	0.04589
471.2	0.0206	0.03195	0.02567	0.02893	0.02804	0.02315	0.02257	0.02181	0.02883	0.04358	0.04603
471.4	0.02128	0.03222	0.02549	0.02854	0.02773	0.02315	0.0226	0.02188	0.0291	0.04386	0.04627
471.6	0.02176	0.03242	0.02523	0.02822	0.02754	0.02328	0.02267	0.02202	0.02948	0.04448	0.0465
471.8	0.02187	0.03257	0.02499	0.02818	0.02751	0.02343	0.02263	0.02211	0.02956	0.04501	0.04661
472	0.02165	0.03268	0.02486	0.02842	0.02767	0.0235	0.02244	0.0221	0.02929	0.04525	0.04655
472.2	0.02137	0.03277	0.02487	0.02869	0.02801	0.02349	0.02221	0.02201	0.02901	0.0453	0.04643
472.4	0.02128	0.03284	0.02506	0.02879	0.02852	0.02341	0.02207	0.02188	0.02904	0.04524	0.04634
472.6	0.02134	0.03285	0.02525	0.0287	0.02904	0.02336	0.02202	0.02181	0.02927	0.04512	0.04633
472.8	0.02137	0.03276	0.02522	0.02854	0.02939	0.02347	0.02204	0.02189	0.02941	0.04494	0.04643
473	0.02127	0.03259	0.02489	0.02839	0.02944	0.02377	0.02208	0.02216	0.02928	0.04472	0.04662
473.2	0.02112	0.03251	0.02457	0.02828	0.02935	0.02397	0.02214	0.02245	0.02906	0.04447	0.04673
473.4	0.021	0.03271	0.02463	0.02825	0.0293	0.02377	0.02218	0.02255	0.02897	0.04422	0.04657
473.6	0.02093	0.03303	0.02503	0.02827	0.02929	0.02321	0.02219	0.02242	0.02903	0.04399	0.04618
473.8	0.02082	0.03301	0.02533	0.02824	0.02916	0.0227	0.02215	0.02212	0.02901	0.04384	0.04582
474	0.0206	0.03231	0.02518	0.02811	0.02878	0.0226	0.02204	0.02176	0.02874	0.04378	0.04571
474.2	0.02037	0.03134	0.02473	0.0279	0.02827	0.02277	0.02187	0.02143	0.02836	0.0438	0.04575
474.4	0.02029	0.03076	0.02432	0.02768	0.02779	0.02296	0.02166	0.02125	0.02813	0.04386	0.04572
474.6	0.02043	0.03092	0.0241	0.02746	0.02746	0.02297	0.02142	0.02122	0.02815	0.04391	0.04556
474.8	0.02063	0.03147	0.02388	0.02724	0.02719	0.02278	0.02113	0.02119	0.02833	0.04393	0.04545
475	0.02072	0.03203	0.02345	0.02696	0.02687	0.02238	0.02076	0.02098	0.02852	0.04388	0.04561
475.2	0.02066	0.03237	0.02299	0.02669	0.02659	0.02196	0.0204	0.02067	0.02863	0.04385	0.04595
475.4	0.02049	0.03241	0.0229	0.0265	0.02655	0.02178	0.0202	0.02049	0.02863	0.04399	0.04619
475.6	0.02025	0.03213	0.02342	0.02646	0.02687	0.02202	0.02024	0.02064	0.02848	0.04438	0.04611
475.8	0.01995	0.03176	0.02409	0.02645	0.02725	0.02241	0.02038	0.02101	0.02826	0.04479	0.04588
476	0.01962	0.03161	0.02424	0.02631	0.02731	0.02257	0.02043	0.02146	0.02805	0.04491	0.04577
476.2	0.01935	0.03173	0.02374	0.02603	0.02696	0.02231	0.02035	0.0218	0.02792	0.04465	0.04585
476.4	0.01934	0.03176	0.02318	0.02578	0.02652	0.02173	0.02032	0.02187	0.02788	0.04421	0.04587
476.6	0.01978	0.03139	0.02315	0.02574	0.02632	0.02096	0.02054	0.02153	0.02794	0.04379	0.04561
476.8	0.02043	0.03077	0.02353	0.02587	0.02638	0.02026	0.02097	0.02098	0.028	0.04343	0.04515
477	0.02084	0.03033	0.02379	0.02602	0.02655	0.01999	0.02142	0.02064	0.02791	0.04307	0.0448
477.2	0.02075	0.03033	0.02359	0.02608	0.02668	0.02035	0.02177	0.02075	0.02761	0.0427	0.04473
477.4	0.02043	0.03053	0.02318	0.02612	0.02674	0.02103	0.02193	0.02109	0.02736	0.04242	0.04484
477.6	0.0203	0.03061	0.02289	0.02625	0.02671	0.02163	0.02184	0.0213	0.02743	0.04238	0.04497
477.8	0.02046	0.03044	0.02281	0.02641	0.02661	0.022	0.02162	0.0213	0.02784	0.04255	0.04502
478	0.02077	0.0301	0.02277	0.02638	0.02651	0.02221	0.0215	0.02121	0.02829	0.04275	0.04503
478.2	0.02107	0.02966	0.02261	0.02599	0.02647	0.02234	0.02168	0.02118	0.02852	0.04286	0.04499
478.4	0.02118	0.02928	0.02237	0.02549	0.02643	0.02236	0.02196	0.02122	0.02851	0.04297	0.04491
478.6	0.02093	0.02913	0.0222	0.02528	0.02628	0.02222	0.02196	0.02132	0.02836	0.04329	0.04477
478.8	0.02031	0.02929	0.02215	0.02552	0.02598	0.02193	0.02154	0.02141	0.02815	0.04386	0.04459
479	0.01972	0.0296	0.02218	0.02583	0.0257	0.02168	0.02106	0.02138	0.02795	0.04439	0.04448
479.2	0.01954	0.02986	0.0222	0.02579	0.02559	0.0217	0.02091	0.02112	0.02785	0.04451	0.04455
479.4	0.0198	0.02996	0.0222	0.02542	0.02563	0.02194	0.02108	0.0207	0.02786	0.04424	0.04479
479.6	0.02018	0.02986	0.02224	0.0251	0.02561	0.02215	0.02118	0.02037	0.02797	0.04392	0.04514
479.8	0.02041	0.02952	0.02234	0.02513	0.02537	0.02214	0.02092	0.02033	0.02815	0.0438	0.04549
480	0.02041	0.02914	0.02243	0.02539	0.02506	0.02199	0.02053	0.02053	0.0283	0.04385	0.04574
480.2	0.02014	0.02893	0.02241	0.02561	0.0249	0.02186	0.02037	0.02083	0.02834	0.04396	0.0458
480.4	0.01968	0.02903	0.02226	0.02565	0.02499	0.02184	0.02061	0.02109	0.02824	0.044	0.04564
480.6	0.01919	0.02933	0.02212	0.02563	0.02524	0.02186	0.02101	0.02112	0.02809	0.0439	0.04537
480.8	0.01885	0.02973	0.02213	0.02564	0.02552	0.02183	0.02131	0.02076	0.028	0.04357	0.04511
481	0.01865	0.03009	0.02223	0.0256	0.02575	0.02172	0.02138	0.02021	0.02799	0.04316	0.04493
481.2	0.01844	0.03027	0.02225	0.02533	0.02584	0.02147	0.02118	0.01992	0.028	0.04295	0.04487
481.4	0.01817	0.03017	0.02208	0.02476	0.02576	0.02108	0.02073	0.02014	0.028	0.04311	0.04495
481.6	0.01808	0.02997	0.02187	0.02417	0.0255	0.02071	0.02033	0.0206	0.02799	0.04352	0.04512
481.8	0.01847	0.02987	0.02181	0.02392	0.02507	0.02057	0.02028	0.02088	0.02801	0.04402	0.04531
482	0.01932	0.02993	0.02195	0.02408	0.02459	0.02068	0.02067	0.02084	0.02806	0.04441	0.04545
482.2	0.02026	0.03002	0.02221	0.02442	0.02432	0.02094	0.02123	0.0207	0.02814	0.04455	0.04549
482.4	0.0209	0.02999	0.02251	0.02467	0.02447	0.02121	0.02171	0.02065	0.02822	0.04432	0.0454
482.6	0.02109	0.02989	0.02269	0.02479	0.02478	0.02137	0.02204	0.02073	0.02828	0.04389	0.04526
482.8	0.02073	0.0298	0.02258	0.02479	0.0248	0.02131	0.02225	0.02085	0.02829	0.04358	0.04521
483	0.01998	0.02978	0.02214	0.02472	0.02434	0.02102	0.02234	0.02096	0.02822	0.04355	0.04529
483.2	0.01955	0.02977	0.02165	0.02465	0.02385	0.02067	0.02229	0.02101	0.02805	0.04357	0.04528
483.4	0.02016	0.02969	0.02143	0.02463	0.02387	0.02049	0.02202	0.02095	0.02775	0.04339	0.04494
483.6	0.02167	0.02949	0.02149	0.02462	0.02433	0.02047	0.02159	0.02081	0.02739	0.04304	0.04437
483.8	0.02307	0.02916	0.02155	0.02443	0.02461	0.02043	0.02112	0.02069	0.02708	0.04287	0.04401
484	0.02352	0.02871	0.02139	0.02397	0.0242	0.02021	0.02074	0.02065	0.02694	0.04314	0.04416
484.2	0.02317	0.0283	0.02108	0.02343	0.02344	0.02003	0.02046	0.02069	0.02692	0.04366	0.04459
484.4	0.02253	0.02815	0.02081	0.02315	0.02293	0.02019	0.02023	0.02073	0.02692	0.04408	0.04485
484.6	0.02189	0.02835	0.02068	0.02326	0.02293	0.02075	0.02005	0.02074	0.0269	0.04419	0.04476
484.8	0.02119	0.02871	0.02071	0.02355	0.02318	0.0213	0.01989	0.02066	0.02695	0.04412	0.04458
485	0.02035	0.02906	0.02086	0.02379	0.02334	0.02141	0.01976	0.02049	0.02714	0.04398	0.04462
485.2	0.0195	0.02922	0.02102	0.02386	0.02331	0.0212	0.01973	0.02027	0.02738	0.04381	0.04481
485.4	0.01893	0.02902	0.02105	0.02372	0.02315	0.02113	0.01992	0.02016	0.02746	0.04355	0.04485
485.6	0.01884	0.02841	0.02084	0.02338	0.02291	0.02149	0.02038	0.02025	0.02727	0.0432	0.04457
485.8	0.01909	0.02785	0.02056	0.02297	0.0226	0.02191	0.02088	0.0205	0.02704	0.04289	0.04421
486	0.01943	0.0279	0.02041	0.02266	0.02218	0.02184	0.0211	0.0208	0.02706	0.04275	0.04414
486.2	0.01972	0.02857	0.02045	0.02254	0.0217	0.02115	0.02095	0.02107	0.02737	0.04281	0.04442
486.4	0.01993	0.02919	0.02056	0.02257	0.02128	0.02027	0.02066	0.02125	0.02762	0.04286	0.04469
486.6	0.02006	0.02911	0.0206	0.0227	0.02103	0.0196	0.02043	0.02127	0.02747	0.04274	0.04461
486.8	0.02015	0.02842	0.02052	0.02279	0.02094	0.01921	0.0203	0.02112	0.02702	0.04242	0.04418
487	0.02026	0.02755	0.02031	0.02266	0.02099	0.01897	0.02018	0.02081	0.02656	0.04197	0.04359
487.2	0.02043	0.02684	0.02002	0.02225	0.02112	0.01877	0.02001	0.02041	0.0263	0.04147	0.04303
487.4	0.02057	0.02633	0.01977	0.02181	0.02126	0.01863	0.01976	0.02002	0.02618	0.04111	0.0427
487.6	0.02057	0.026	0.01972	0.02166	0.02134	0.01859	0.01944	0.01976	0.0261	0.04106	0.04279
487.8	0.02035	0.02588	0.01987	0.02181	0.02139	0.01865	0.01908	0.0197	0.02606	0.04126	0.04323
488	0.01988	0.02603	0.02009	0.02205	0.02149	0.01879	0.0188	0.01979	0.02614	0.0414	0.04365
488.2	0.01915	0.02647	0.02025	0.02218	0.02171	0.019	0.0187	0.02	0.02637	0.04124	0.04375
488.4	0.01843	0.02712	0.02036	0.02215	0.02195	0.01916	0.0188	0.02024	0.02665	0.04088	0.04358
488.6	0.01806	0.02782	0.02047	0.02201	0.02203	0.01917	0.01907	0.02037	0.02678	0.04054	0.04331
488.8	0.01817	0.0284	0.02056	0.0218	0.02188	0.01897	0.01946	0.02036	0.02669	0.04035	0.04307
489	0.0185	0.02868	0.02051	0.02166	0.02163	0.01863	0.01981	0.0203	0.02649	0.04026	0.04295
489.2	0.01873	0.02846	0.02021	0.0217	0.02143	0.01828	0.01994	0.02028	0.02632	0.0402	0.04297
489.4	0.01879	0.0279	0.01976	0.02185	0.02131	0.01799	0.01987	0.02031	0.02622	0.04011	0.043
489.6	0.0188	0.02738	0.0194	0.02192	0.02125	0.01786	0.01974	0.02034	0.02622	0.03995	0.04275
489.8	0.01884	0.02718	0.01933	0.02178	0.02121	0.01798	0.01967	0.0203	0.02629	0.03973	0.04207
490	0.01894	0.02721	0.01941	0.02156	0.02124	0.01836	0.0197	0.02022	0.02638	0.03962	0.04128
490.2	0.0191	0.02726	0.01946	0.02145	0.02137	0.01901	0.01984	0.02011	0.02644	0.03985	0.04086
490.4	0.01935	0.0272	0.0194	0.0215	0.02155	0.01977	0.02005	0.02001	0.02644	0.04044	0.04101
490.6	0.01974	0.02707	0.01929	0.02157	0.02163	0.02034	0.02027	0.01999	0.02639	0.04115	0.04163
490.8	0.0203	0.0269	0.01917	0.02153	0.02147	0.02041	0.02041	0.0201	0.02632	0.04175	0.04256
491	0.02085	0.02665	0.01901	0.02138	0.02117	0.02005	0.02037	0.02028	0.02628	0.04214	0.0435
491.2	0.02109	0.02628	0.01871	0.02124	0.02098	0.01952	0.02001	0.02039	0.02636	0.04233	0.0441
491.4	0.02084	0.0258	0.01828	0.02116	0.02105	0.01905	0.01937	0.02035	0.02657	0.04233	0.04414
491.6	0.02034	0.02552	0.01796	0.02113	0.02125	0.01873	0.01886	0.02019	0.02676	0.04219	0.04384
491.8	0.01985	0.02576	0.01805	0.0211	0.02141	0.01866	0.01893	0.01998	0.02677	0.04194	0.04346
492	0.01953	0.02644	0.0185	0.02103	0.02142	0.01874	0.01952	0.01978	0.0266	0.04167	0.04316
492.2	0.01936	0.0271	0.01897	0.02092	0.02119	0.0187	0.02004	0.01964	0.02638	0.04145	0.04296
492.4	0.01934	0.02734	0.01913	0.02073	0.02069	0.01833	0.01997	0.0196	0.02627	0.04138	0.04286
492.6	0.01938	0.02719	0.01904	0.02048	0.02007	0.01789	0.01956	0.01957	0.0262	0.04145	0.04284
492.8	0.01937	0.02688	0.01891	0.02019	0.01954	0.0178	0.01932	0.01939	0.02605	0.04161	0.0429
493	0.01924	0.02658	0.01885	0.0199	0.01922	0.0182	0.01949	0.01904	0.02579	0.04179	0.04298
493.2	0.01901	0.02634	0.01884	0.01969	0.019	0.01864	0.01981	0.0187	0.02558	0.04189	0.04292
493.4	0.01869	0.02618	0.01881	0.01964	0.01878	0.01867	0.01997	0.01857	0.0256	0.04177	0.04257
493.6	0.01835	0.02602	0.01872	0.01969	0.0186	0.01832	0.01987	0.01869	0.02574	0.0415	0.04205
493.8	0.01806	0.02567	0.0185	0.01968	0.01858	0.01797	0.01958	0.01897	0.0257	0.04127	0.04164
494	0.01789	0.02504	0.01815	0.01951	0.01881	0.01793	0.01918	0.01929	0.02528	0.0412	0.04156
494.2	0.01778	0.02437	0.01781	0.0193	0.01906	0.01801	0.01885	0.01957	0.02477	0.04116	0.04167
494.4	0.01767	0.02403	0.01769	0.01922	0.01901	0.01788	0.01876	0.01968	0.02457	0.04097	0.04173
494.6	0.01748	0.02408	0.01775	0.01931	0.01865	0.0175	0.01894	0.01962	0.02481	0.04061	0.04167
494.8	0.01712	0.02427	0.01766	0.01943	0.01834	0.01717	0.0192	0.01946	0.02518	0.04034	0.04165
495	0.01654	0.02433	0.0171	0.01946	0.01841	0.01718	0.01935	0.01932	0.02538	0.04041	0.04181
495.2	0.01592	0.0243	0.01635	0.01935	0.01866	0.01742	0.01939	0.01921	0.02541	0.04071	0.04207
495.4	0.01563	0.02443	0.01597	0.01918	0.01865	0.01761	0.01941	0.01914	0.02543	0.04095	0.04221
495.6	0.01585	0.02484	0.01628	0.01898	0.01812	0.01759	0.01948	0.01909	0.02552	0.04096	0.04212
495.8	0.01626	0.02534	0.01684	0.01883	0.0175	0.01756	0.01958	0.0191	0.02562	0.04089	0.04195
496	0.0165	0.02567	0.01713	0.01877	0.01733	0.01781	0.01968	0.0192	0.02561	0.04091	0.04191
496.2	0.01649	0.02573	0.01698	0.01879	0.01764	0.01828	0.01973	0.01936	0.02547	0.04105	0.04203
496.4	0.01649	0.02555	0.01667	0.01874	0.01794	0.01861	0.01971	0.01953	0.02528	0.04109	0.04218
496.6	0.01671	0.02515	0.01645	0.01855	0.01783	0.01847	0.01961	0.01964	0.02511	0.04086	0.04224
496.8	0.01709	0.02466	0.01642	0.0183	0.01756	0.01803	0.01949	0.01965	0.02501	0.04048	0.0422
497	0.0175	0.0242	0.01663	0.01818	0.01757	0.01762	0.01945	0.0195	0.02503	0.04015	0.04207
497.2	0.01779	0.02385	0.01701	0.01826	0.01804	0.01742	0.0195	0.01922	0.02515	0.04	0.04189
497.4	0.01789	0.02356	0.01728	0.01844	0.01859	0.01731	0.01951	0.0189	0.02524	0.04006	0.04169
497.6	0.01772	0.0233	0.01718	0.0186	0.01876	0.01715	0.0193	0.01867	0.02514	0.04031	0.04149
497.8	0.01737	0.0231	0.0168	0.01865	0.01863	0.0169	0.01895	0.01854	0.02486	0.04062	0.04131
498	0.01704	0.02309	0.01651	0.01857	0.01859	0.01661	0.01869	0.01847	0.02454	0.04074	0.04113
498.2	0.01688	0.02331	0.01658	0.01836	0.0189	0.0163	0.01868	0.0184	0.02429	0.04052	0.04096
498.4	0.01692	0.02359	0.01681	0.01814	0.01923	0.01598	0.01883	0.01836	0.02421	0.04011	0.04087
498.6	0.01715	0.02367	0.0169	0.01811	0.0191	0.01562	0.01898	0.01836	0.02437	0.03973	0.04093
498.8	0.01741	0.02349	0.01678	0.01828	0.01841	0.01529	0.01903	0.01843	0.02471	0.03957	0.04116
499	0.01731	0.02325	0.01667	0.01843	0.01768	0.01518	0.01897	0.01858	0.02508	0.0398	0.04143
499.2	0.01653	0.02314	0.01679	0.01836	0.01739	0.01547	0.01879	0.01881	0.02527	0.04052	0.04163
499.4	0.01549	0.0232	0.01705	0.01818	0.01758	0.01601	0.01853	0.01895	0.02531	0.04138	0.04178
499.6	0.01499	0.02342	0.01719	0.01815	0.01805	0.01649	0.01826	0.0188	0.02529	0.0418	0.04196
499.8	0.01545	0.02373	0.01703	0.01838	0.01857	0.01672	0.01802	0.01828	0.02527	0.04147	0.04219
500	0.0163	0.02398	0.01667	0.01858	0.01882	0.01678	0.01787	0.0177	0.02518	0.0408	0.04226
500.2	0.0168	0.024	0.01623	0.01839	0.01849	0.01682	0.01785	0.01742	0.02494	0.04033	0.04197
500.4	0.0168	0.02378	0.01584	0.01788	0.01775	0.01684	0.01791	0.01752	0.02463	0.04022	0.04143
500.6	0.01669	0.02351	0.01562	0.0175	0.01721	0.01674	0.01792	0.01774	0.02447	0.04025	0.04111
500.8	0.01685	0.02334	0.01564	0.01765	0.01738	0.01644	0.0178	0.01787	0.02467	0.04023	0.04138
501	0.01723	0.02325	0.01581	0.01809	0.01795	0.01612	0.01768	0.01793	0.02509	0.0402	0.04198
501.2	0.01764	0.02313	0.01594	0.01842	0.01832	0.01606	0.01777	0.01802	0.02546	0.0403	0.04239
501.4	0.01795	0.02299	0.01594	0.01842	0.01822	0.01634	0.01809	0.0182	0.02562	0.04062	0.0424
501.6	0.0181	0.02291	0.01585	0.01834	0.018	0.01672	0.01829	0.0184	0.02557	0.04108	0.04225
501.8	0.01807	0.02302	0.01575	0.01845	0.01806	0.01689	0.01801	0.01854	0.02534	0.0416	0.04226
502	0.01785	0.0233	0.0157	0.01871	0.01833	0.01685	0.01747	0.01862	0.02506	0.04198	0.04238
502.2	0.01751	0.02365	0.01576	0.01885	0.0184	0.01673	0.01725	0.01865	0.02495	0.04191	0.04231
502.4	0.01708	0.02395	0.01596	0.01868	0.01798	0.01669	0.01773	0.01867	0.02513	0.04123	0.04187
502.6	0.01659	0.02411	0.01612	0.01834	0.01737	0.01675	0.01845	0.0187	0.02534	0.04034	0.04127
502.8	0.01607	0.02404	0.01605	0.01803	0.01699	0.01696	0.01875	0.01878	0.02524	0.0398	0.04079
503	0.01571	0.02381	0.01578	0.01782	0.01702	0.01725	0.01841	0.01887	0.02479	0.03976	0.04056
503.2	0.01593	0.0237	0.0156	0.01761	0.0173	0.01752	0.0178	0.01882	0.0244	0.0399	0.04047
503.4	0.01704	0.02399	0.01582	0.01731	0.01767	0.01762	0.01733	0.01852	0.02445	0.03987	0.04038
503.6	0.01846	0.02452	0.01629	0.01704	0.01798	0.01753	0.01724	0.01814	0.02483	0.03983	0.04041
503.8	0.01917	0.02497	0.01664	0.01701	0.0181	0.01727	0.01775	0.01796	0.02516	0.04015	0.04074
504	0.01866	0.02515	0.01667	0.01731	0.01799	0.01692	0.01879	0.01815	0.02523	0.04094	0.04141
504.2	0.01775	0.02522	0.01653	0.01775	0.01782	0.01665	0.01972	0.0185	0.02514	0.04161	0.04206
504.4	0.01741	0.02541	0.01643	0.01806	0.01782	0.01668	0.01983	0.01876	0.02506	0.04153	0.0423
504.6	0.01774	0.02571	0.01645	0.01818	0.01798	0.01698	0.01924	0.01885	0.02505	0.04078	0.0421
504.8	0.01794	0.02587	0.01654	0.0182	0.01809	0.01733	0.01882	0.01884	0.02509	0.04017	0.04186
505	0.0174	0.02569	0.01663	0.01822	0.01799	0.01754	0.01927	0.01882	0.02513	0.04034	0.04187
505.2	0.01646	0.0253	0.01674	0.01825	0.01778	0.01758	0.02014	0.01881	0.02516	0.04098	0.04208
505.4	0.01582	0.02493	0.01687	0.01831	0.01763	0.01751	0.02059	0.01884	0.02517	0.04144	0.0423
505.6	0.01588	0.02471	0.01701	0.01838	0.01764	0.01735	0.02021	0.0189	0.02516	0.04139	0.04241
505.8	0.01652	0.02456	0.01708	0.01834	0.01767	0.01703	0.01936	0.01889	0.02515	0.04105	0.04242
506	0.01756	0.02439	0.01701	0.01808	0.0176	0.01651	0.01847	0.01875	0.02517	0.04069	0.04233
506.2	0.01866	0.02417	0.01681	0.01768	0.01746	0.01597	0.01783	0.01852	0.02515	0.04036	0.04211
506.4	0.01944	0.02391	0.01655	0.01731	0.01736	0.01572	0.01761	0.01835	0.02501	0.04002	0.04171
506.6	0.01963	0.02362	0.01629	0.01713	0.01737	0.01595	0.01791	0.01832	0.02472	0.03965	0.04117
506.8	0.01952	0.0233	0.01611	0.01714	0.01729	0.01639	0.0185	0.0184	0.02451	0.03943	0.04079
507	0.0195	0.02293	0.01605	0.01735	0.0169	0.01669	0.01906	0.01852	0.02463	0.03959	0.04097
507.2	0.01968	0.02262	0.01613	0.01765	0.01625	0.01669	0.0194	0.01865	0.02508	0.04006	0.04161
507.4	0.01979	0.02255	0.01624	0.01787	0.01578	0.01651	0.01943	0.01877	0.02547	0.04042	0.04204
507.6	0.01961	0.02289	0.01633	0.01782	0.01587	0.01624	0.01911	0.01888	0.02545	0.0403	0.04166
507.8	0.01928	0.02341	0.01637	0.01753	0.01626	0.01595	0.0187	0.01891	0.02513	0.03993	0.04078
508	0.01911	0.02376	0.0164	0.01711	0.01641	0.01566	0.01862	0.01878	0.02478	0.0398	0.04011
508.2	0.01929	0.02373	0.01641	0.01667	0.01608	0.01539	0.01899	0.01847	0.02459	0.04014	0.04008
508.4	0.01971	0.02352	0.0163	0.01638	0.01578	0.0152	0.01932	0.01815	0.02449	0.04056	0.04038
508.6	0.02023	0.02336	0.01597	0.0164	0.01611	0.01513	0.01904	0.01798	0.02436	0.04059	0.04059
508.8	0.02061	0.0233	0.01555	0.01671	0.01697	0.01514	0.01822	0.01797	0.02415	0.04015	0.04059
509	0.02054	0.02323	0.01537	0.01718	0.01771	0.01513	0.01744	0.01796	0.02387	0.03948	0.04048
509.2	0.01987	0.02308	0.01567	0.01764	0.01779	0.01502	0.0172	0.01783	0.02353	0.03884	0.04036
509.4	0.0191	0.02314	0.01615	0.018	0.01742	0.01496	0.01738	0.01767	0.02326	0.03832	0.04021
509.6	0.01896	0.02373	0.01634	0.01817	0.01704	0.01512	0.01767	0.01762	0.02321	0.03799	0.04001
509.8	0.01963	0.02482	0.01607	0.01812	0.01687	0.01554	0.01788	0.01773	0.02338	0.03787	0.03975
510	0.02053	0.02568	0.01559	0.01791	0.01677	0.01602	0.01796	0.01799	0.02358	0.03786	0.03944
510.2	0.02103	0.02562	0.01517	0.0176	0.01661	0.01636	0.0179	0.01833	0.02362	0.03786	0.03908
510.4	0.02107	0.02481	0.01492	0.01727	0.01645	0.0165	0.01775	0.01859	0.02353	0.03789	0.03878
510.6	0.02097	0.02394	0.01485	0.01701	0.01648	0.01653	0.01762	0.01856	0.02352	0.03804	0.03871
510.8	0.02088	0.02349	0.01492	0.01687	0.0168	0.01651	0.01756	0.01815	0.02369	0.03833	0.03895
511	0.02059	0.02326	0.01501	0.0169	0.01724	0.01647	0.01753	0.01773	0.02394	0.03853	0.03936
511.2	0.01978	0.0229	0.01499	0.01712	0.01755	0.01648	0.01745	0.01773	0.02412	0.0384	0.03977
511.4	0.01858	0.02242	0.01485	0.01741	0.01763	0.01653	0.01732	0.01814	0.02414	0.03795	0.04003
511.6	0.0176	0.02219	0.01476	0.01748	0.01747	0.01658	0.01722	0.01845	0.02397	0.03745	0.04002
511.8	0.01738	0.0225	0.01485	0.01712	0.01712	0.01657	0.01719	0.01822	0.02363	0.03715	0.03968
512	0.01778	0.02306	0.01495	0.01661	0.01684	0.01646	0.01719	0.01762	0.02323	0.03711	0.03921
512.2	0.01842	0.02331	0.01479	0.0164	0.017	0.01622	0.0171	0.0171	0.02294	0.0373	0.03891
512.4	0.01896	0.02302	0.01432	0.01669	0.01766	0.01584	0.01692	0.0169	0.02285	0.03762	0.03893
512.6	0.01916	0.02252	0.01396	0.01714	0.01825	0.01537	0.01678	0.01694	0.02289	0.03789	0.03907
512.8	0.01881	0.02222	0.01417	0.01734	0.01818	0.01485	0.01684	0.0171	0.02297	0.03791	0.03912
513	0.01811	0.02225	0.01487	0.01725	0.01753	0.01441	0.01704	0.01728	0.02306	0.03781	0.03909
513.2	0.01758	0.02252	0.01565	0.01707	0.01688	0.01419	0.01718	0.01744	0.02314	0.03794	0.03919
513.4	0.01757	0.02296	0.01613	0.01697	0.0167	0.01427	0.01709	0.01755	0.02322	0.03854	0.03955
513.6	0.01782	0.0234	0.01631	0.01693	0.01676	0.01448	0.01687	0.01771	0.02332	0.03934	0.04006
513.8	0.01792	0.02369	0.01627	0.01688	0.01668	0.01455	0.01667	0.01806	0.02349	0.0399	0.04054
514	0.01779	0.02378	0.01611	0.01681	0.01635	0.01443	0.01661	0.01853	0.0237	0.04002	0.04081
514.2	0.01783	0.02373	0.01595	0.01676	0.01608	0.01438	0.01671	0.01872	0.02381	0.03974	0.04075
514.4	0.01842	0.02365	0.01591	0.0168	0.01614	0.0146	0.01696	0.01831	0.02371	0.03917	0.04024
514.6	0.01932	0.02364	0.01598	0.01693	0.01647	0.01503	0.01729	0.01762	0.02353	0.03856	0.03955
514.8	0.02004	0.02383	0.01612	0.01717	0.01681	0.01541	0.01755	0.01734	0.02347	0.03825	0.03913
515	0.0202	0.02423	0.01627	0.01746	0.01701	0.01559	0.01766	0.01779	0.02365	0.0384	0.03921
515.2	0.01985	0.02458	0.01636	0.01762	0.01712	0.01567	0.01765	0.01841	0.0239	0.03879	0.03948
515.4	0.01911	0.02459	0.01631	0.01746	0.01727	0.0158	0.0176	0.01847	0.024	0.0391	0.03953
515.6	0.01826	0.0242	0.01612	0.01704	0.01741	0.01595	0.01755	0.01791	0.02392	0.03928	0.03935
515.8	0.01771	0.02358	0.01589	0.01665	0.01738	0.01595	0.01759	0.01723	0.02378	0.03946	0.03922
516	0.01777	0.02292	0.01569	0.01657	0.01706	0.01568	0.01775	0.01689	0.02369	0.03973	0.03939
516.2	0.01818	0.02244	0.01554	0.01669	0.01663	0.01536	0.01794	0.01698	0.02363	0.03985	0.03963
516.4	0.01848	0.02234	0.01545	0.0168	0.01638	0.01532	0.01802	0.01743	0.02352	0.03942	0.03958
516.6	0.0184	0.0226	0.01541	0.01681	0.01645	0.01562	0.01795	0.01807	0.02337	0.03845	0.03915
516.8	0.01808	0.02277	0.01539	0.01679	0.01676	0.01583	0.0178	0.01854	0.02337	0.03757	0.03879
517	0.01768	0.02243	0.01538	0.01685	0.01717	0.01554	0.01767	0.01852	0.02366	0.03746	0.03895
517.2	0.01734	0.02178	0.0154	0.01696	0.01756	0.01485	0.01763	0.01814	0.0241	0.03798	0.03947
517.4	0.0172	0.02146	0.01548	0.01706	0.01774	0.01422	0.01773	0.01788	0.02428	0.03854	0.03978
517.6	0.01737	0.02187	0.01563	0.01709	0.01763	0.01398	0.018	0.01807	0.02399	0.03868	0.03953
517.8	0.01783	0.02255	0.01569	0.01705	0.01743	0.0141	0.01827	0.01845	0.02346	0.03859	0.03904
518	0.01852	0.02287	0.01546	0.01692	0.01735	0.01445	0.01838	0.01866	0.02304	0.03857	0.03875
518.2	0.01936	0.02265	0.01496	0.01673	0.01743	0.01488	0.01829	0.01858	0.02288	0.03865	0.03881
518.4	0.02022	0.02218	0.01445	0.0165	0.01739	0.01522	0.01813	0.01835	0.02286	0.03858	0.03899
518.6	0.02096	0.02176	0.0142	0.01624	0.01703	0.01532	0.01802	0.01813	0.02287	0.03814	0.03907
518.8	0.02132	0.02153	0.01419	0.01603	0.01651	0.0152	0.01796	0.01799	0.02286	0.03762	0.03904
519	0.02105	0.02151	0.01436	0.01594	0.01615	0.01499	0.01788	0.01799	0.02284	0.03757	0.03901
519.2	0.0201	0.02169	0.01459	0.01603	0.0161	0.01476	0.01776	0.01811	0.02281	0.03817	0.03904
519.4	0.01892	0.02191	0.01473	0.0162	0.01608	0.01458	0.01762	0.01822	0.02281	0.03893	0.03918
519.6	0.01802	0.02199	0.01465	0.01638	0.0158	0.01447	0.01751	0.01816	0.0229	0.03926	0.03946
519.8	0.01747	0.02196	0.01443	0.0165	0.01531	0.01445	0.01737	0.01792	0.02303	0.03908	0.03977
520	0.01697	0.02199	0.01436	0.0165	0.01495	0.01448	0.01711	0.01758	0.02312	0.03872	0.03992
520.2	0.01631	0.02219	0.01463	0.01635	0.01498	0.01452	0.01668	0.01723	0.02308	0.03842	0.03975
520.4	0.0157	0.02237	0.01506	0.01619	0.01527	0.01453	0.01634	0.01697	0.02304	0.03813	0.03946
520.6	0.01545	0.02228	0.0154	0.01621	0.01558	0.01445	0.0164	0.01688	0.02312	0.03769	0.0393
520.8	0.01564	0.02189	0.01551	0.01641	0.01573	0.01428	0.01686	0.01696	0.02334	0.03718	0.03937
521	0.01599	0.02149	0.0155	0.01652	0.01563	0.01411	0.0172	0.01702	0.02353	0.03704	0.03957
521.2	0.01624	0.02138	0.01545	0.01633	0.01523	0.014	0.01694	0.01689	0.02352	0.03763	0.03976
521.4	0.01637	0.02156	0.01537	0.01595	0.01474	0.01394	0.01628	0.01662	0.02335	0.03849	0.03978
521.6	0.01651	0.02188	0.01522	0.01573	0.0145	0.01387	0.01578	0.01641	0.02324	0.0387	0.03948
521.8	0.01667	0.0222	0.01498	0.01586	0.01468	0.0138	0.0158	0.01637	0.02326	0.03784	0.03884
522	0.01648	0.02248	0.0147	0.0161	0.01494	0.01389	0.01609	0.01639	0.02322	0.03678	0.03818
522.2	0.01552	0.02266	0.01443	0.0162	0.01489	0.01432	0.01633	0.01632	0.02292	0.0366	0.03789
522.4	0.01399	0.02268	0.01419	0.01608	0.01453	0.01497	0.01642	0.01617	0.02243	0.03732	0.03802
522.6	0.01265	0.02247	0.01402	0.0159	0.01428	0.01541	0.01646	0.01612	0.02218	0.03793	0.03826
522.8	0.01218	0.02199	0.01394	0.01578	0.01449	0.01531	0.01657	0.0163	0.02245	0.03763	0.03835
523	0.01256	0.02148	0.01398	0.01577	0.01498	0.01497	0.01673	0.0166	0.02291	0.03685	0.03824
523.2	0.01354	0.02127	0.01422	0.01587	0.01543	0.01492	0.01692	0.01681	0.02301	0.0365	0.03795
523.4	0.01481	0.02151	0.01462	0.01605	0.01566	0.01534	0.0171	0.01685	0.02257	0.03692	0.03759
523.6	0.01595	0.02198	0.01503	0.01622	0.01579	0.01583	0.01726	0.0168	0.02206	0.03749	0.03739
523.8	0.0166	0.02243	0.01525	0.01627	0.01594	0.01595	0.01737	0.01677	0.02198	0.03755	0.0376
524	0.01685	0.02276	0.01526	0.01625	0.01613	0.01576	0.01744	0.01678	0.02233	0.03716	0.03802
524.2	0.01716	0.02298	0.01513	0.01627	0.01627	0.01566	0.01749	0.01677	0.02278	0.0368	0.0382
524.4	0.0178	0.02307	0.0149	0.01641	0.01631	0.01589	0.01753	0.01673	0.02304	0.03681	0.03788
524.6	0.01856	0.02307	0.01456	0.0166	0.01634	0.01618	0.01751	0.01671	0.02309	0.03695	0.03741
524.8	0.01909	0.02302	0.01409	0.01671	0.01649	0.01617	0.01739	0.01682	0.02292	0.03685	0.03729
525	0.01926	0.0229	0.01361	0.01672	0.01675	0.01582	0.01717	0.01699	0.02261	0.03653	0.03758
525.2	0.01918	0.02261	0.01336	0.01664	0.01694	0.01551	0.01697	0.01706	0.02228	0.03639	0.03788
525.4	0.01896	0.02207	0.01353	0.0165	0.01694	0.01557	0.01687	0.01687	0.02205	0.03678	0.03782
525.6	0.01866	0.02145	0.01397	0.01636	0.01684	0.01584	0.01683	0.01656	0.02197	0.03743	0.03753
525.8	0.0183	0.02105	0.01436	0.01631	0.01683	0.01595	0.01675	0.01636	0.02204	0.03777	0.03738
526	0.01793	0.02098	0.01447	0.0164	0.01699	0.01571	0.01659	0.01642	0.02223	0.03754	0.03753
526.2	0.01764	0.02104	0.01426	0.01658	0.01705	0.01538	0.01644	0.01656	0.02243	0.03704	0.03776
526.4	0.01751	0.02099	0.01371	0.01679	0.01675	0.01526	0.01641	0.0166	0.02251	0.03665	0.03781
526.6	0.01751	0.02082	0.01306	0.01697	0.01623	0.01538	0.01657	0.01654	0.02247	0.0365	0.03765
526.8	0.01756	0.02073	0.01276	0.01705	0.0159	0.01561	0.01695	0.01651	0.02238	0.03656	0.03744
527	0.01758	0.02088	0.0131	0.01698	0.01604	0.01583	0.01751	0.01661	0.02231	0.03676	0.03729
527.2	0.01744	0.0212	0.01375	0.0168	0.01634	0.01598	0.01798	0.01683	0.02225	0.03681	0.03716
527.4	0.01705	0.02161	0.0142	0.01657	0.01628	0.01601	0.01801	0.0171	0.02219	0.03639	0.03698
527.6	0.01647	0.02198	0.01424	0.01633	0.01579	0.01594	0.01755	0.01734	0.02213	0.03556	0.03677
527.8	0.01601	0.02218	0.0141	0.01616	0.01536	0.01582	0.01695	0.01745	0.02206	0.0349	0.03676
528	0.01595	0.02209	0.01403	0.01613	0.01546	0.0157	0.01656	0.01733	0.02199	0.03496	0.03712
528.2	0.0163	0.0219	0.0141	0.01621	0.01599	0.01557	0.01643	0.01708	0.02193	0.03559	0.0377
528.4	0.0169	0.02189	0.01434	0.01633	0.01658	0.01539	0.01645	0.01687	0.02188	0.03635	0.03818
528.6	0.01759	0.0222	0.01468	0.01645	0.01699	0.01517	0.01655	0.01682	0.02185	0.03691	0.03837
528.8	0.01815	0.02247	0.01496	0.01658	0.01721	0.01506	0.01669	0.01685	0.02189	0.03734	0.03845
529	0.01839	0.02231	0.01499	0.01672	0.0173	0.01521	0.01685	0.01686	0.02204	0.03773	0.03863
529.2	0.0182	0.02173	0.01475	0.01684	0.01729	0.01552	0.01702	0.01684	0.02227	0.03805	0.03892
529.4	0.01759	0.02108	0.01443	0.01687	0.0172	0.01569	0.01722	0.01686	0.02244	0.0381	0.03909
529.6	0.01662	0.02067	0.0142	0.01674	0.01704	0.01545	0.01744	0.01698	0.02248	0.03772	0.03898
529.8	0.01566	0.02043	0.01408	0.0165	0.01692	0.01496	0.01762	0.01711	0.02242	0.03714	0.03868
530	0.01516	0.02015	0.01406	0.01622	0.01697	0.01452	0.01765	0.01712	0.02235	0.0367	0.03839
530.2	0.01527	0.0198	0.01416	0.01599	0.01717	0.01432	0.01753	0.01697	0.02232	0.03654	0.0382
530.4	0.01566	0.01971	0.01439	0.01593	0.01727	0.01446	0.01737	0.0168	0.02231	0.03659	0.03801
530.6	0.01596	0.02014	0.01476	0.01612	0.017	0.01498	0.0173	0.01676	0.02228	0.03671	0.03776
530.8	0.01598	0.02086	0.01514	0.01643	0.01655	0.01563	0.01734	0.01679	0.02222	0.03676	0.03745
531	0.01565	0.0213	0.01532	0.01658	0.01637	0.01599	0.01743	0.01676	0.02209	0.0366	0.03719
531.2	0.01497	0.02113	0.01517	0.0164	0.01671	0.01579	0.01754	0.0166	0.02191	0.03619	0.03706
531.4	0.01419	0.02075	0.01489	0.01608	0.01722	0.01527	0.0176	0.01647	0.02182	0.0358	0.0371
531.6	0.0136	0.02069	0.0147	0.01589	0.01747	0.01474	0.01758	0.01656	0.02197	0.03577	0.03733
531.8	0.01333	0.02101	0.01467	0.01592	0.01727	0.01437	0.01746	0.01683	0.02228	0.03607	0.03767
532	0.01334	0.02131	0.01465	0.01607	0.01678	0.01415	0.0173	0.01701	0.02244	0.03631	0.0379
532.2	0.01356	0.02122	0.0145	0.01625	0.01616	0.01405	0.01717	0.01688	0.02218	0.03613	0.03786
532.4	0.01384	0.02083	0.01426	0.01641	0.01572	0.01391	0.01711	0.01659	0.02171	0.03576	0.03765
532.6	0.01399	0.02042	0.014	0.01652	0.01585	0.01353	0.01718	0.01641	0.02142	0.0356	0.03746
532.8	0.01394	0.02016	0.01378	0.01659	0.01661	0.01292	0.01735	0.01649	0.02148	0.03583	0.03742
533	0.01382	0.02009	0.01362	0.01667	0.01746	0.01249	0.01743	0.0167	0.02169	0.03614	0.03748
533.2	0.01381	0.02021	0.01354	0.01679	0.01785	0.01267	0.01723	0.01692	0.02181	0.03621	0.03759
533.4	0.01391	0.02048	0.01354	0.01687	0.01769	0.01334	0.01684	0.01709	0.02183	0.03609	0.03775
533.6	0.01399	0.02082	0.01364	0.01672	0.01726	0.01398	0.01653	0.01721	0.02194	0.03607	0.03798
533.8	0.01398	0.02112	0.01381	0.01624	0.01678	0.0142	0.01649	0.01728	0.02222	0.03636	0.03828
534	0.01387	0.0213	0.01397	0.01575	0.0165	0.01414	0.01669	0.01729	0.02253	0.03683	0.03856
534.2	0.01368	0.02125	0.014	0.01564	0.0166	0.01404	0.01704	0.01721	0.02265	0.03728	0.03871
534.4	0.01349	0.02107	0.01392	0.01596	0.01702	0.01404	0.01746	0.01708	0.02253	0.03755	0.03866
534.6	0.01352	0.02105	0.01398	0.0163	0.01734	0.01409	0.01783	0.01703	0.02225	0.03756	0.03841
534.8	0.01391	0.02145	0.01433	0.0163	0.01721	0.01418	0.01807	0.01714	0.02194	0.03729	0.03796
535	0.01432	0.02196	0.0148	0.01607	0.01682	0.01438	0.01817	0.01732	0.02171	0.03687	0.03751
535.2	0.01421	0.02207	0.015	0.01593	0.01659	0.01478	0.01815	0.01735	0.02165	0.03655	0.03728
535.4	0.01339	0.02154	0.01475	0.01607	0.01676	0.01536	0.01804	0.01718	0.0218	0.0365	0.0374
535.6	0.01241	0.02075	0.01432	0.01633	0.01711	0.01583	0.01786	0.01707	0.02205	0.03673	0.03769
535.8	0.0119	0.02017	0.01401	0.01654	0.01735	0.01588	0.01763	0.01729	0.02225	0.03723	0.03794
536	0.01213	0.01999	0.01385	0.01661	0.01734	0.01556	0.01739	0.0177	0.02233	0.0377	0.03799
536.2	0.01304	0.02018	0.01369	0.01654	0.017	0.01521	0.01721	0.01785	0.02225	0.03767	0.03772
536.4	0.01446	0.02068	0.01342	0.01634	0.01633	0.01508	0.01712	0.01739	0.02201	0.03682	0.03708
536.6	0.01568	0.02138	0.01327	0.01607	0.01561	0.01498	0.01695	0.01665	0.02164	0.03558	0.03633
536.8	0.0159	0.02215	0.01352	0.01578	0.01516	0.01461	0.01651	0.01609	0.02121	0.03459	0.0358
537	0.01502	0.02286	0.01417	0.01556	0.01515	0.01394	0.01587	0.01593	0.02085	0.03417	0.03562
537.2	0.01394	0.02341	0.01478	0.01547	0.01551	0.0134	0.01547	0.01597	0.02075	0.03422	0.03562
537.4	0.01355	0.02371	0.01492	0.01556	0.01612	0.01334	0.0157	0.01602	0.02106	0.03461	0.03565
537.6	0.01375	0.02368	0.01467	0.01576	0.0168	0.01365	0.0164	0.01605	0.0216	0.03511	0.03569
537.8	0.01399	0.02326	0.01437	0.01593	0.01732	0.01393	0.01708	0.01616	0.02196	0.03549	0.03583
538	0.01398	0.02252	0.01421	0.01598	0.01751	0.01395	0.01738	0.01634	0.02192	0.03558	0.03608
538.2	0.01406	0.02187	0.01405	0.01596	0.01742	0.01376	0.01723	0.01645	0.02169	0.03553	0.03635
538.4	0.01466	0.02173	0.01375	0.01595	0.01713	0.01348	0.01661	0.01632	0.02153	0.03552	0.03654
538.6	0.01562	0.02206	0.01336	0.01594	0.01676	0.01333	0.01573	0.01599	0.02149	0.03554	0.03665
538.8	0.01624	0.02235	0.0132	0.01592	0.0165	0.0136	0.01505	0.01571	0.02141	0.03541	0.03676
539	0.01602	0.02223	0.01346	0.01587	0.01647	0.01447	0.01493	0.01567	0.02119	0.03502	0.03694
539.2	0.01545	0.02192	0.01392	0.01584	0.0166	0.01551	0.01525	0.01579	0.02096	0.03466	0.0371
539.4	0.0153	0.02185	0.01421	0.01592	0.01679	0.01612	0.01576	0.0159	0.02091	0.03472	0.03714
539.6	0.01586	0.02219	0.01421	0.01613	0.01693	0.01605	0.01621	0.01592	0.02109	0.03532	0.03704
539.8	0.01663	0.02268	0.01417	0.01634	0.01698	0.01565	0.0164	0.01584	0.02132	0.03609	0.037
540	0.01709	0.02305	0.01437	0.01643	0.0169	0.01529	0.01615	0.01572	0.02144	0.03666	0.03718
540.2	0.01723	0.02323	0.01476	0.01644	0.01682	0.01507	0.0157	0.01563	0.02148	0.03694	0.03749
540.4	0.01732	0.02328	0.01511	0.01649	0.01695	0.01499	0.01551	0.01568	0.0216	0.03697	0.03763
540.6	0.01755	0.02324	0.01524	0.01665	0.01736	0.01498	0.01585	0.01591	0.02186	0.03682	0.03747
540.8	0.01786	0.02311	0.01524	0.01677	0.01773	0.01496	0.01637	0.0162	0.02206	0.03662	0.03717
541	0.01817	0.0229	0.01523	0.01666	0.01768	0.01481	0.01663	0.01637	0.02198	0.03648	0.03698
541.2	0.01835	0.02265	0.01522	0.01637	0.01725	0.01455	0.01652	0.01638	0.02165	0.03646	0.03702
541.4	0.01829	0.02239	0.0152	0.01617	0.01688	0.01434	0.01628	0.01634	0.02137	0.03649	0.03727
541.6	0.0179	0.02218	0.01511	0.01628	0.01694	0.01432	0.01612	0.01631	0.02137	0.03651	0.03768
541.8	0.01735	0.02207	0.01496	0.01653	0.01727	0.01452	0.01613	0.0163	0.02146	0.03644	0.03795
542	0.01688	0.02213	0.01473	0.01664	0.01752	0.01495	0.01635	0.01629	0.02127	0.03618	0.03772
542.2	0.01659	0.02234	0.01448	0.01647	0.0175	0.0155	0.01673	0.01622	0.02075	0.0357	0.03691
542.4	0.01634	0.02255	0.01434	0.01613	0.01728	0.01595	0.01709	0.01605	0.02033	0.03505	0.0359
542.6	0.01598	0.02261	0.01442	0.01575	0.01695	0.01604	0.01723	0.01574	0.02047	0.03431	0.03511
542.8	0.0156	0.0225	0.01463	0.01553	0.0166	0.01581	0.01716	0.01544	0.021	0.03364	0.03471
543	0.01544	0.02225	0.01477	0.01566	0.01632	0.01544	0.017	0.01541	0.02138	0.0333	0.0347
543.2	0.01558	0.02193	0.01467	0.01621	0.01619	0.01509	0.01685	0.01578	0.02125	0.03341	0.03502
543.4	0.01567	0.02161	0.01439	0.01685	0.0162	0.01485	0.01673	0.01623	0.02083	0.03383	0.03539
543.6	0.01527	0.02135	0.01404	0.01717	0.0163	0.01478	0.01662	0.01637	0.02046	0.03436	0.03551
543.8	0.01442	0.02119	0.01368	0.01705	0.01642	0.01488	0.01655	0.01612	0.02029	0.03483	0.03536
544	0.01374	0.0211	0.01337	0.01664	0.01646	0.01512	0.01657	0.01584	0.02029	0.03515	0.03522
544.2	0.01371	0.02106	0.01314	0.01611	0.01633	0.01542	0.01671	0.01581	0.02042	0.03522	0.03534
544.4	0.01407	0.02111	0.01302	0.01562	0.01621	0.01567	0.01683	0.01595	0.02063	0.03515	0.03561
544.6	0.01425	0.02133	0.01302	0.01533	0.01636	0.01574	0.01674	0.01604	0.02085	0.03508	0.03577
544.8	0.01399	0.02166	0.01314	0.01531	0.01685	0.01559	0.01638	0.01595	0.02101	0.03505	0.03567
545	0.01351	0.02178	0.01342	0.01543	0.01735	0.01538	0.016	0.01574	0.02102	0.03489	0.03546
545.2	0.01313	0.02139	0.01386	0.01559	0.01751	0.01526	0.01584	0.01551	0.02081	0.03445	0.03528
545.4	0.01284	0.02069	0.01433	0.01575	0.01739	0.01529	0.01589	0.01531	0.02048	0.03387	0.03511
545.6	0.01248	0.02023	0.01458	0.01595	0.01729	0.01539	0.01603	0.01524	0.0203	0.03357	0.03481
545.8	0.01199	0.02038	0.01447	0.01619	0.01742	0.01552	0.01612	0.01532	0.02043	0.0338	0.03432
546	0.0117	0.02081	0.01417	0.0164	0.01762	0.01553	0.01614	0.01542	0.02072	0.03431	0.03387
546.2	0.01205	0.02106	0.01393	0.01649	0.01766	0.01531	0.01608	0.01537	0.02092	0.03475	0.03372
546.4	0.01293	0.02093	0.01386	0.01642	0.01741	0.0149	0.01596	0.01517	0.02094	0.0349	0.0339
546.6	0.01359	0.02048	0.01385	0.0162	0.01683	0.01461	0.01586	0.01497	0.02079	0.03467	0.03413
546.8	0.01338	0.01983	0.01379	0.01586	0.01596	0.0147	0.01585	0.01493	0.02053	0.03405	0.03417
547	0.01259	0.01923	0.01368	0.01554	0.01518	0.01496	0.01593	0.01501	0.02027	0.03338	0.03413
547.2	0.0119	0.01896	0.01353	0.01539	0.01506	0.015	0.01607	0.01507	0.02016	0.03315	0.03428
547.4	0.01168	0.01917	0.0134	0.01545	0.01574	0.01467	0.01619	0.01508	0.02025	0.03348	0.0347
547.6	0.01165	0.01964	0.01344	0.01557	0.01654	0.01423	0.01614	0.01512	0.02039	0.03384	0.03516
547.8	0.01147	0.02011	0.0138	0.01557	0.0167	0.014	0.01575	0.01531	0.02042	0.03363	0.03538
548	0.01119	0.02052	0.01432	0.01547	0.01628	0.014	0.01527	0.01556	0.02042	0.03302	0.03535
548.2	0.01114	0.02096	0.01459	0.01547	0.01592	0.014	0.01518	0.01563	0.02066	0.03273	0.03526
548.4	0.01153	0.02142	0.01437	0.0157	0.01607	0.01386	0.01579	0.01539	0.02123	0.03326	0.03524
548.6	0.01204	0.02171	0.01401	0.01608	0.01648	0.01373	0.0167	0.01503	0.02171	0.03424	0.03529
548.8	0.01228	0.02154	0.014	0.01647	0.01673	0.01384	0.01732	0.01485	0.02154	0.0351	0.03539
549	0.01214	0.02102	0.01445	0.01677	0.01668	0.01419	0.01743	0.01494	0.02073	0.03552	0.03545
549.2	0.01193	0.02075	0.01498	0.01698	0.0166	0.01451	0.0172	0.01522	0.01995	0.03548	0.03536
549.4	0.01196	0.0212	0.01523	0.01707	0.01671	0.01455	0.01684	0.01554	0.01985	0.03505	0.03506
549.6	0.01225	0.02201	0.01514	0.01708	0.01701	0.01434	0.01646	0.01578	0.02027	0.03455	0.03481
549.8	0.01277	0.02243	0.01474	0.01702	0.01737	0.01404	0.01615	0.01578	0.02074	0.0344	0.03506
550	0.0134	0.02212	0.01421	0.01694	0.01767	0.0138	0.01599	0.01552	0.02093	0.03476	0.03595
550.2	0.01401	0.02161	0.01397	0.01687	0.01782	0.01371	0.01602	0.01525	0.02087	0.03516	0.03695
550.4	0.01444	0.02152	0.01441	0.01684	0.01776	0.01384	0.01629	0.01521	0.02067	0.0351	0.03748
550.6	0.01476	0.02187	0.01524	0.01683	0.01759	0.0141	0.01663	0.01542	0.02044	0.03464	0.03744
550.8	0.01517	0.02222	0.01557	0.01681	0.01753	0.01426	0.01671	0.01567	0.02033	0.03433	0.0371
551	0.01577	0.02222	0.01482	0.01673	0.01773	0.01418	0.01631	0.0158	0.02043	0.03455	0.03669
551.2	0.01624	0.02192	0.01371	0.01664	0.01795	0.01407	0.01575	0.01575	0.02064	0.03499	0.03625
551.4	0.01616	0.0215	0.01327	0.01658	0.01786	0.01421	0.01545	0.0155	0.02084	0.03514	0.03578
551.6	0.01548	0.02112	0.01375	0.01656	0.01743	0.01457	0.01556	0.01511	0.02094	0.03489	0.03533
551.8	0.01464	0.02088	0.01436	0.01653	0.01701	0.01472	0.01582	0.01481	0.02097	0.03464	0.0351
552	0.0141	0.02087	0.01436	0.01641	0.01694	0.01425	0.01596	0.01477	0.02093	0.03473	0.03521
552.2	0.01391	0.02096	0.01385	0.01621	0.01712	0.01346	0.01592	0.01492	0.02076	0.03494	0.03546
552.4	0.01397	0.02093	0.01339	0.01595	0.01728	0.01296	0.01577	0.01507	0.02032	0.03478	0.0355
552.6	0.01415	0.02071	0.0133	0.01569	0.01724	0.01308	0.01555	0.01508	0.01966	0.03407	0.03512
552.8	0.01422	0.02049	0.01344	0.01557	0.01712	0.01343	0.01539	0.01502	0.01923	0.03335	0.03455
553	0.01396	0.0205	0.01363	0.01571	0.01705	0.01356	0.01538	0.01494	0.0195	0.03322	0.03404
553.2	0.01341	0.02078	0.01383	0.01606	0.01713	0.01341	0.01553	0.01492	0.02031	0.03362	0.03369
553.4	0.01286	0.02119	0.01412	0.0164	0.01734	0.01324	0.01579	0.01503	0.02093	0.03396	0.03343
553.6	0.01252	0.02158	0.01456	0.01655	0.01767	0.01325	0.01607	0.01531	0.02084	0.03377	0.03324
553.8	0.01224	0.02183	0.01488	0.01656	0.01797	0.01338	0.01621	0.01556	0.0203	0.03335	0.03316
554	0.01182	0.02183	0.01479	0.01654	0.01808	0.01346	0.01599	0.01555	0.01981	0.03319	0.03329
554.2	0.01128	0.02154	0.01423	0.01653	0.01792	0.01345	0.01544	0.01525	0.01965	0.03349	0.03365
554.4	0.01105	0.021	0.01354	0.01656	0.01762	0.01337	0.01489	0.01489	0.01982	0.03406	0.0342
554.6	0.01149	0.0203	0.01304	0.0166	0.01728	0.0133	0.01467	0.01471	0.02026	0.03468	0.03488
554.8	0.01232	0.01965	0.0128	0.01661	0.01708	0.01329	0.01481	0.01472	0.02073	0.03529	0.03549
555	0.01297	0.01933	0.01278	0.01654	0.01718	0.01341	0.01522	0.01484	0.02086	0.03587	0.03577
555.2	0.01309	0.01951	0.01292	0.01634	0.01759	0.01368	0.01574	0.015	0.02049	0.03633	0.0356
555.4	0.01299	0.02006	0.01321	0.016	0.01781	0.01406	0.01611	0.01515	0.01997	0.0363	0.03526
555.6	0.01306	0.02081	0.01363	0.01555	0.01733	0.01449	0.01606	0.01527	0.01969	0.03543	0.03505
555.8	0.01341	0.02158	0.01407	0.01512	0.01637	0.01485	0.01563	0.01535	0.01973	0.03399	0.03501
556	0.01396	0.02218	0.01435	0.01501	0.01576	0.01502	0.0151	0.01537	0.01996	0.03282	0.03495
556.2	0.0146	0.02246	0.01436	0.0154	0.01614	0.01488	0.01471	0.01536	0.02023	0.03254	0.03471
556.4	0.01534	0.02249	0.01435	0.01596	0.01704	0.01445	0.01449	0.01536	0.02056	0.03284	0.03432
556.6	0.0162	0.02243	0.01461	0.01624	0.0177	0.0138	0.01436	0.01542	0.02102	0.03313	0.03386
556.8	0.01699	0.02232	0.0151	0.01613	0.01779	0.01311	0.0143	0.01553	0.0215	0.03313	0.03344
557	0.01725	0.02216	0.01522	0.01597	0.01756	0.01275	0.0143	0.01564	0.02168	0.03302	0.03315
557.2	0.0166	0.02192	0.01443	0.0161	0.01731	0.01303	0.01435	0.01569	0.02131	0.033	0.0331
557.4	0.01548	0.02165	0.01319	0.01645	0.0171	0.01363	0.01442	0.01565	0.02065	0.03318	0.03335
557.6	0.01475	0.02144	0.01246	0.01669	0.01688	0.01394	0.01447	0.0155	0.02028	0.03365	0.03392
557.8	0.01491	0.02133	0.01275	0.01664	0.01664	0.01362	0.01451	0.01525	0.02048	0.03434	0.03473
558	0.01549	0.02125	0.01347	0.01637	0.01645	0.01314	0.01474	0.01493	0.0208	0.03491	0.03544
558.2	0.01594	0.02109	0.01391	0.01601	0.0164	0.01301	0.01533	0.01459	0.02072	0.03497	0.03571
558.4	0.01608	0.0208	0.01387	0.01567	0.01655	0.01335	0.01609	0.01427	0.02022	0.03459	0.03552
558.6	0.01614	0.02038	0.01363	0.01547	0.01696	0.01386	0.01648	0.01404	0.01971	0.03419	0.03514
558.8	0.0163	0.01987	0.01344	0.01547	0.01758	0.01426	0.01611	0.01397	0.01953	0.03411	0.03481
559	0.01661	0.01947	0.01335	0.01554	0.01795	0.01438	0.01539	0.01409	0.01964	0.03421	0.03452
559.2	0.01704	0.01942	0.01336	0.01547	0.01751	0.01411	0.01495	0.01442	0.0199	0.0342	0.03419
559.4	0.01757	0.01979	0.01342	0.01526	0.01627	0.01348	0.01501	0.01489	0.02018	0.03394	0.03382
559.6	0.01803	0.0203	0.01352	0.01522	0.01506	0.01279	0.01523	0.01529	0.02039	0.03343	0.03347
559.8	0.01831	0.02072	0.0136	0.01564	0.01468	0.01232	0.01524	0.0154	0.02046	0.03274	0.03325
560	0.01819	0.02089	0.01366	0.01632	0.01507	0.01222	0.01512	0.01525	0.02039	0.03214	0.03322
560.2	0.01749	0.02071	0.01371	0.01682	0.0157	0.01256	0.01519	0.01496	0.02024	0.03204	0.03346
560.4	0.01621	0.02027	0.01376	0.01688	0.01619	0.01327	0.01556	0.01463	0.02006	0.03261	0.03394
560.6	0.01499	0.02006	0.01376	0.01666	0.01647	0.01389	0.01585	0.01432	0.01993	0.03343	0.03434
560.8	0.01454	0.02063	0.01367	0.0164	0.01658	0.01393	0.01566	0.01411	0.01993	0.03404	0.03432
561	0.0148	0.0218	0.01359	0.01621	0.01662	0.01348	0.01501	0.014	0.01997	0.03426	0.03394
561.2	0.01509	0.02279	0.01378	0.01611	0.01684	0.01312	0.01436	0.01393	0.01983	0.03421	0.03366
561.4	0.01489	0.02297	0.01436	0.01611	0.01734	0.01328	0.01406	0.01388	0.01939	0.03402	0.03378
561.6	0.01441	0.02259	0.01503	0.01616	0.01773	0.01374	0.01404	0.01387	0.01896	0.03383	0.03398
561.8	0.01408	0.02214	0.01535	0.01622	0.01748	0.01408	0.01412	0.01392	0.01899	0.03376	0.03377
562	0.01402	0.02183	0.01517	0.01626	0.01653	0.01408	0.01418	0.01404	0.01954	0.03381	0.0331
562.2	0.01395	0.02147	0.01481	0.01627	0.01555	0.01384	0.01418	0.01419	0.02011	0.03382	0.03264
562.4	0.01357	0.02086	0.01455	0.01621	0.0152	0.01349	0.01413	0.01435	0.02023	0.03363	0.03302
562.6	0.01295	0.02022	0.01443	0.01606	0.0154	0.01326	0.01409	0.01448	0.02007	0.03333	0.03393
562.8	0.01239	0.01996	0.0143	0.01574	0.01572	0.01343	0.01416	0.01457	0.0201	0.03311	0.03457
563	0.01207	0.02028	0.01412	0.01529	0.01585	0.01404	0.01439	0.0146	0.02056	0.03313	0.0345
563.2	0.01195	0.02079	0.01397	0.01501	0.01581	0.01446	0.01468	0.01461	0.02103	0.03345	0.03419
563.4	0.01194	0.02105	0.01398	0.01521	0.01569	0.01402	0.01491	0.01461	0.02101	0.0341	0.03417
563.6	0.012	0.02093	0.01414	0.0158	0.01558	0.01289	0.01505	0.01466	0.02049	0.03478	0.03452
563.8	0.01217	0.02061	0.01428	0.01632	0.01558	0.01198	0.01516	0.01479	0.01987	0.03495	0.03481
564	0.01244	0.02025	0.01429	0.0164	0.01576	0.01199	0.01528	0.01499	0.01952	0.03426	0.03473
564.2	0.01266	0.0199	0.01426	0.01615	0.01593	0.01251	0.01538	0.01513	0.01946	0.03325	0.0343
564.4	0.01266	0.01957	0.01433	0.01581	0.01588	0.01287	0.01539	0.01501	0.01962	0.0327	0.03367
564.6	0.01245	0.01932	0.01448	0.0155	0.01556	0.01279	0.01531	0.01464	0.01987	0.03289	0.03301
564.8	0.01231	0.01924	0.01449	0.01521	0.01516	0.01272	0.01523	0.01431	0.02003	0.03333	0.03258
[truncated: 2,676 more rows]

## Sheet: EPR
1•−: g = 2.0038
2•−: g = 2.0044
3•−: g = 2.0045
[truncated: 2,052 more rows]

## Sheet: Cyclic Voltammetry & SquareWave
Cyclic Voltammetry																																							Square-Wave Voltammogram
[truncated: 5,204 more rows]

[truncated: 1 more sheets: Computational Calculations]
